# Supplementary material for: Patient‐Derived Organoids from Colorectal Cancer with Paired Liver Metastasis Reveal Tumor Heterogeneity and Predict Response to Chemotherapy
Source: Adv Sci (Weinh). 2022 Sep 4;9(31):2204097. doi: 10.1002/advs.202204097 (PMC9631073; doi:10.1002/advs.202204097)
Supplement: Supplementary file 2 — Supplemental Table [file ADVS-9-2204097-s002.xls]

## Sheet: Table S1
Table S1. Demographic and clinicopathological characteristics of 25 CRLM patients in this study.
Patient	Sex	Age	Prior systemic treatment	Diabetes	Hypertension	Smoke	Family history	Height, cm	Weight, kg	BMI, kg/㎡	pre-CEA, ng/mL	Primary Site	Tumor size, cm	Histological type	Differentiation	Perineural invasion	Lymphovascular invasion	LNH	Number of metastatic lymph nodes	Number of tumor deposits	T	N	M	TNM
P1	Male	52	Yes	No	No	No	No	168	72	25.5102	>1000.00	Sigmoid colon	3	Adenocarcinoma	Moderately differentiated	Negative	Negative	23	4	0	3	2a	1	T3N2aM1
P2	Male	66	Yes	Yes	No	Yes	Yes	175	68	22.2041	9.58	Sigmoid colon	3	Adenocarcinoma	Moderately differentiated	Negative	Negative	16	6	0	3	2a	1	T3N2aM1
P3	Male	61	No	No	No	No	Yes	172	60	20.2812	137	Descending colon	5	Adenocarcinoma	Moderately differentiated	Negative	Positive	21	0	0	3	0	1	T3N0M1
P4	Male	48	No	No	No	No	No	170	73	25.2595	7.63	Transverse colon	2	Adenocarcinoma	Poorly differentiated	Negative	Positive	14	13	8	4b	2b	1	T4bN2bM1
P5	Male	47	No	No	Yes	No	No	171	74	25.3069	205.3	Sigmoid colon	4	Adenocarcinoma	Moderately differentiated	Positive	Positive	10	3	7	3	1c	1	T3N1cM1
P6	Female	63	No	No	No	No	No	155	51	21.2279	>1000.00	Ascending colon	6	Adenocarcinoma	Moderately differentiated	Negative	Negative	22	5	0	3	2a	1	T3N2aM1
P7	Female	58	No	No	No	No	No	158	64	25.6369	13.2	Ascending colon	4.8	Adenocarcinoma	Moderately differentiated	Negative	Positive	23	2	0	3	1b	1	T3N1bM1
P8	Male	64	No	No	Yes	No	No	166	69	25.0399	9.96	Hepatic flexure of colon	4.3	Adenocarcinoma	Moderately differentiated	Positive	Negative	16	1	0	3	1a	1	T3N1aM1
P9	Female	68	No	No	Yes	No	No	164	70	26.0262	12.9	Sigmoid colon	3	Adenocarcinoma	Poorly differentiated	Negative	Positive	20	7	0	3	2b	1	T3N2bM1
P10	Male	66	No	Yes	Yes	No	No	170	77.5	26.8166	182.5	Sigmoid colon	3.3	Adenocarcinoma	Moderately differentiated	Negative	Negative	7	0	0	1	0	1	T1N0M1
P11	Female	70	Yes	Yes	Yes	No	No	155	55	22.8928	75.3	Ascending colon	2	Adenocarcinoma	Moderately differentiated	Negative	Positive	11	1	0	3	1a	1	T3N1aM1
P12	Male	69	No	No	No	No	Yes	164	72	26.7698	6.43	Hepatic flexure of colon	2.5	Adenocarcinoma	Moderately differentiated	Positive	Positive	18	2	0	3	1b	1	T3N1bM1
P13	Male	46	Yes	Yes	No	No	Yes	178	85	26.8274	4.52	Sigmoid colon	6.5	Adenocarcinoma	Moderately differentiated	Negative	Positive	12	0	0	4a	0	1	T4aN0M1
P14	Female	53	No	No	No	No	No	163	50	18.8189	3.97	Hepatic flexure of colon	3.5	Adenocarcinoma	Moderately differentiated	Negative	Positive	23	4	0	3	2a	1	T3N2aM1
P15	Male	47	Yes	No	No	No	No	168	62	21.9671	7.95	Sigmoid colon	2.8	Adenocarcinoma	Moderately differentiated	Positive	Negative	9	1	0	3	1a	1	T3N1aM1
P16	Female	65	Yes	No	No	No	No	157	64	25.9645	17.7	Transverse colon	2	Adenocarcinoma	Moderately differentiated	Negative	Negative	14	0	0	4a	0	1	T4aN0M1
P17	Male	53	No	No	Yes	Yes	No	170	78	26.9896	22.54	Splenic flexure of colon	6	Adenocarcinoma	Moderately differentiated	Positive	Positive	16	0	1	3	1c	1	T3N1cM1
P18	Female	62	Yes	Yes	Yes	No	No	160	65	25.3906	81.06	Sigmoid colon	1.2	Adenocarcinoma	Moderately differentiated	Negative	Negative	7	1	2	3	1c	1	T3N1cM1
P19	Male	62	Yes	No	No	No	No	175	65.5	21.3878	43.3	Transverse colon	3	Adenocarcinoma	Poorly differentiated	Positive	Positive	20	2	0	3	1b	1	T3N1bM1
P20	Female	42	Yes	No	No	No	No	156	44	18.0802	0.72	Rectum	2.5	Adenocarcinoma	Moderately differentiated	Negative	Negative	15	0	0	3	0	1	T3N0M1
P21	Female	57	Yes	Yes	Yes	No	Yes	172	80	27.0416	29.4	Ascending colon	2.3	Adenocarcinoma	Moderately differentiated	Negative	Positive	18	3	0	3	1b	1	T3N1bM1
P22	Female	56	No	No	Yes	No	Yes	158	58	23.2335	539	Rectum	2.5	Adenocarcinoma	Moderately differentiated	Positive	Positive	8	2	7	3	1c	1	T3N1cM1
P23	Male	45	Yes	No	No	No	No	170	64	22.1453	4.46	Rectum	1.5	Adenocarcinoma	Moderately differentiated	Positive	Negative	11	2	0	3	1b	1	T3N1bM1
P24	Male	47	Yes	No	No	No	Yes	171	75	25.6489	20.6	Sigmoid colon	4	Adenocarcinoma	Moderately differentiated	Positive	Positive	14	4	3	3	2a	1	T3N2aM1
P25	Male	60	No	No	No	No	No	168	64	22.6757	19.08	Transverse colon	8.5	Mucinous adenocarcinoma	Poorly differentiated	Negative	Negative	22	1	0	3	1a	1	T3N1aM1
CRLM, colorectal cancer liver metastasis; cm, centimeter; kg, kilogram; BMI, body mass index; m, metre; pre-CEA, pre-treatment carcinoembryonic antigen; ng, nanogram; mL, milliliter; LNH, lymph node harvested; MMR, mismatch repair; pMMR, proficient mismatch repair

## Sheet: Table S2
Table S2. Gene signature of CMS subtypes
	Subtypes
ABCA3	CMS1
ADGRB2	CMS1
ADGRG6	CMS1
AGR2	CMS1
AHNAK2	CMS1
ALPP	CMS1
ANKRD1	CMS1
ANO1	CMS1
APLP1	CMS1
APOE	CMS1
APOL1	CMS1
APOL2	CMS1
AQP5	CMS1
ARNTL2	CMS1
ATP1A3	CMS1
BAG2	CMS1
BIRC3	CMS1
BLVRA	CMS1
BST2	CMS1
CALB1	CMS1
CALB2	CMS1
CD55	CMS1
CLSPN	CMS1
CRIP1	CMS1
CTSE	CMS1
CXCL5	CMS1
CXCL8	CMS1
CXCR4	CMS1
DAPK1	CMS1
DBN1	CMS1
DPP4	CMS1
DUSP4	CMS1
ENO2	CMS1
EPHB6	CMS1
ETV5	CMS1
FAM169A	CMS1
FDXR	CMS1
FOSL1	CMS1
FRAS1	CMS1
FSCN1	CMS1
GAD1	CMS1
GAS2L1	CMS1
GCNT3	CMS1
GLS2	CMS1
GRAMD1B	CMS1
HSD17B2	CMS1
HSPA4L	CMS1
ICAM1	CMS1
IFI30	CMS1
IFI6	CMS1
IFIT2	CMS1
IFIT3	CMS1
IGF2BP3	CMS1
IRF1	CMS1
ISG15	CMS1
KCNK1	CMS1
KIAA1549L	CMS1
KLK10	CMS1
KLK11	CMS1
KRT6A	CMS1
KYNU	CMS1
LY6E	CMS1
LYZ	CMS1
MAOB	CMS1
MAPK12	CMS1
MCTP1	CMS1
MICB	CMS1
MLPH	CMS1
MOCOS	CMS1
MT1X	CMS1
MT2A	CMS1
MTCL1	CMS1
MX1	CMS1
MYRF	CMS1
NTSR1	CMS1
OAS2	CMS1
OASL	CMS1
OLR1	CMS1
PBK	CMS1
PI3	CMS1
PIWIL1	CMS1
PLA2G4A	CMS1
PLAC8	CMS1
PLK2	CMS1
PLLP	CMS1
PMAIP1	CMS1
PNMA2	CMS1
PRF1	CMS1
PRSS12	CMS1
PSMB9	CMS1
PTPRU	CMS1
RAB27B	CMS1
RAC3	CMS1
RAMP1	CMS1
RARRES1	CMS1
RHOF	CMS1
SAMD9	CMS1
SECTM1	CMS1
SERPINB5	CMS1
SKA1	CMS1
SLC1A1	CMS1
SLC1A3	CMS1
SLC43A3	CMS1
SLC4A3	CMS1
SLC4A4	CMS1
SLC7A11	CMS1
SNPH	CMS1
SPON1	CMS1
STAT1	CMS1
TAP1	CMS1
TENM3	CMS1
TFAP2A	CMS1
TIAM1	CMS1
TM4SF4	CMS1
TNFAIP2	CMS1
TNNT1	CMS1
TNS4	CMS1
TRIB2	CMS1
TRIM29	CMS1
TYMS	CMS1
UBE2L6	CMS1
UST	CMS1
WNT7B	CMS1
XAF1	CMS1
ZBED2	CMS1
A1CF	CMS2
ABCB1	CMS2
ABCC2	CMS2
ACSL6	CMS2
AOAH	CMS2
AREG	CMS2
ARID3A	CMS2
ASCL2	CMS2
BMP7	CMS2
CAB39L	CMS2
CACNG4	CMS2
CADPS	CMS2
CDHR1	CMS2
CDHR2	CMS2
CDX2	CMS2
CEBPA	CMS2
CEL	CMS2
CFTR	CMS2
CHP2	CMS2
CLDN15	CMS2
COL9A3	CMS2
CPLX2	CMS2
CPNE7	CMS2
CTSV	CMS2
CXCL14	CMS2
CYP24A1	CMS2
CYP2B6	CMS2
DACH1	CMS2
DDC	CMS2
DMD	CMS2
DPEP1	CMS2
DRD2	CMS2
ENGASE	CMS2
EREG	CMS2
FABP1	CMS2
FAM189A1	CMS2
FARP1	CMS2
FBXO2	CMS2
FER1L4	CMS2
FOXJ1	CMS2
FZD10	CMS2
GABRE	CMS2
GAL	CMS2
GGH	CMS2
GNG4	CMS2
HMGCS2	CMS2
HUNK	CMS2
ID1	CMS2
IHH	CMS2
KHDRBS3	CMS2
KRT23	CMS2
LY6G6D	CMS2
MEP1A	CMS2
MPP1	CMS2
NOX1	CMS2
NR1I2	CMS2
NRXN3	CMS2
OLFM4	CMS2
PCLO	CMS2
PLCB4	CMS2
PPP1R14D	CMS2
PTPRD	CMS2
PTPRO	CMS2
QPRT	CMS2
RNF43	CMS2
RUBCNL	CMS2
SATB2	CMS2
SCN5A	CMS2
SELENBP1	CMS2
SESN1	CMS2
SGK2	CMS2
SLC9A3	CMS2
SPINK1	CMS2
SRPX2	CMS2
STRA6	CMS2
TFCP2L1	CMS2
TLE2	CMS2
TSPAN6	CMS2
UGT1A8	CMS2
VAV3	CMS2
WNT11	CMS2
ADGRF1	CMS3
ALDH1A2	CMS3
ALDH1L1	CMS3
ALDH3A1	CMS3
ANXA13	CMS3
AQP3	CMS3
ARSJ	CMS3
ATP2A3	CMS3
ATP8A1	CMS3
BCAS1	CMS3
C2orf72	CMS3
CA12	CMS3
CA9	CMS3
CCL24	CMS3
CKB	CMS3
CPS1	CMS3
CREB3L1	CMS3
CYP3A5	CMS3
DKK1	CMS3
DSC3	CMS3
EPHA4	CMS3
ERN2	CMS3
FAM13A	CMS3
FAM174B	CMS3
FGFR2	CMS3
FOXA1	CMS3
GNE	CMS3
GPA33	CMS3
GUCY2C	CMS3
HSPA2	CMS3
IGFBP2	CMS3
IL1R2	CMS3
KIAA1324	CMS3
KLF4	CMS3
KRT20	CMS3
LCN2	CMS3
LGALS4	CMS3
LRP4	CMS3
MAOA	CMS3
MATN2	CMS3
MUC2	CMS3
NMU	CMS3
PADI2	CMS3
PCCA	CMS3
PDE9A	CMS3
PIGR	CMS3
PPP1R9A	CMS3
PRUNE2	CMS3
PTGER2	CMS3
PTPN13	CMS3
RAB3B	CMS3
RAP1GAP	CMS3
SCNN1A	CMS3
SERPINA1	CMS3
SLC39A8	CMS3
SLC9A2	CMS3
SLCO1B3	CMS3
SMAD9	CMS3
ST3GAL4	CMS3
TFF1	CMS3
TFF3	CMS3
TNFRSF11B	CMS3
VGLL1	CMS3
ZBTB7C	CMS3
ABCA1	CMS4
ADAM19	CMS4
ADAMTSL4	CMS4
AKAP12	CMS4
AKT3	CMS4
ALDH1A3	CMS4
AMIGO2	CMS4
ANGPTL2	CMS4
ANK2	CMS4
ANTXR1	CMS4
ANXA6	CMS4
AOX1	CMS4
AP3B2	CMS4
APBB1	CMS4
ARHGEF17	CMS4
ARL4C	CMS4
ARMCX2	CMS4
ATP2B4	CMS4
ATP8B2	CMS4
AXL	CMS4
BASP1	CMS4
BCAT1	CMS4
BICC1	CMS4
C14orf132	CMS4
CADM1	CMS4
CDH11	CMS4
CDH2	CMS4
CDIP1	CMS4
CHST11	CMS4
CHST3	CMS4
CLEC11A	CMS4
CLIP4	CMS4
CNTNAP1	CMS4
COL16A1	CMS4
COL18A1	CMS4
COL4A2	CMS4
COL6A1	CMS4
COL6A2	CMS4
COPZ2	CMS4
CRABP2	CMS4
CRIP2	CMS4
CRMP1	CMS4
CST1	CMS4
CST6	CMS4
CTSL	CMS4
CYBRD1	CMS4
CYP1B1	CMS4
DLC1	CMS4
DPYSL3	CMS4
DTX3	CMS4
DZIP1	CMS4
EEF1A2	CMS4
EML1	CMS4
EMP3	CMS4
EVC	CMS4
F2R	CMS4
FADS2	CMS4
FAM155A	CMS4
FBLN1	CMS4
FBN1	CMS4
FERMT2	CMS4
FGFR1	CMS4
FHL1	CMS4
FILIP1L	CMS4
FKBP10	CMS4
FLNA	CMS4
FLNC	CMS4
FNBP1	CMS4
FST	CMS4
FSTL3	CMS4
FZD1	CMS4
GEM	CMS4
GLI2	CMS4
GLI3	CMS4
GPC1	CMS4
GPR176	CMS4
GPRC5B	CMS4
GPX3	CMS4
HDAC9	CMS4
HSPB8	CMS4
HSPG2	CMS4
ID4	CMS4
IFIT1	CMS4
IGFBP6	CMS4
IL1R1	CMS4
INHBA	CMS4
ITGA5	CMS4
ITPR1	CMS4
JPH2	CMS4
KRT17	CMS4
L1CAM	CMS4
LAMA2	CMS4
LAMA4	CMS4
LAMB2	CMS4
LARP6	CMS4
LBH	CMS4
LEF1	CMS4
LOX	CMS4
LOXL1	CMS4
LOXL2	CMS4
LTBP1	CMS4
LTBP3	CMS4
MAP1A	CMS4
MAP1B	CMS4
MAP3K12	CMS4
MCC	CMS4
MDFIC	CMS4
MFGE8	CMS4
MME	CMS4
MMP14	CMS4
MPDZ	CMS4
MRAS	CMS4
MRC2	CMS4
MYH10	CMS4
MYL9	CMS4
MYO5A	CMS4
NAV3	CMS4
NID1	CMS4
NOTCH3	CMS4
NR3C1	CMS4
NRP1	CMS4
NRP2	CMS4
NUAK1	CMS4
OBSL1	CMS4
OLFML3	CMS4
OSMR	CMS4
PALLD	CMS4
PAPPA	CMS4
PCDH7	CMS4
PCDHGB5	CMS4
PCDHGB6	CMS4
PCDHGC3	CMS4
PDLIM4	CMS4
PDLIM7	CMS4
PHLDA3	CMS4
PKD2	CMS4
PLAU	CMS4
PLEKHO1	CMS4
PLTP	CMS4
PMEPA1	CMS4
PMP22	CMS4
PTPRM	CMS4
PTPRS	CMS4
QKI	CMS4
RAI14	CMS4
RASSF8	CMS4
RBMS1	CMS4
RBP1	CMS4
RDX	CMS4
RGL1	CMS4
RGS4	CMS4
RUNX2	CMS4
RUSC2	CMS4
S100A4	CMS4
SCARA3	CMS4
SCG2	CMS4
SEMA7A	CMS4
SERPINE1	CMS4
SERPINF1	CMS4
SGCE	CMS4
SIRPA	CMS4
SLC2A3	CMS4
SMARCA1	CMS4
SMO	CMS4
SNAI2	CMS4
SORBS1	CMS4
SPOCK1	CMS4
SPON2	CMS4
SRPX	CMS4
STMN3	CMS4
SV2A	CMS4
SYDE1	CMS4
SYNC	CMS4
SYNE1	CMS4
SYNPO	CMS4
SYT11	CMS4
TBC1D9	CMS4
TCF4	CMS4
TGFB1I1	CMS4
TGFB2	CMS4
THBS1	CMS4
TIMP2	CMS4
TIMP3	CMS4
TMEM47	CMS4
TNS1	CMS4
TPM2	CMS4
TPST1	CMS4
TRPV2	CMS4
TSPAN4	CMS4
TTC28	CMS4
TUBB6	CMS4
TUSC3	CMS4
UCHL1	CMS4
UNC5B	CMS4
UPK2	CMS4
VGLL3	CMS4
VIM	CMS4
WASF3	CMS4
WWC2	CMS4
WWTR1	CMS4
ZEB1	CMS4
ZFHX4	CMS4

## Sheet: Table S3
	CMS	Sample	Batch
TCGA.5M.AAT6.01A	CMS1	TCGA	batch1
TCGA.AA.3713.01A	CMS1	TCGA	batch1
TCGA.AA.3930.01A	CMS1	TCGA	batch1
TCGA.AZ.4614.01A	CMS1	TCGA	batch1
TCGA.AZ.4616.01A	CMS1	TCGA	batch1
TCGA.CM.6675.01A	CMS1	TCGA	batch1
CRC1	CMS2	CRC	batch2
CRC10	CMS1	CRC	batch2
CRC11	CMS1	CRC	batch2
CRC12	CMS4	CRC	batch2
CRC13	CMS2	CRC	batch2
CRC14	CMS2	CRC	batch2
CRC15	CMS2	CRC	batch2
TCGA.NH.A50U.01A	CMS2	TCGA	batch1
TCGA.AA.3941.01A	CMS3	TCGA	batch1
TCGA.AZ.6606.01A	CMS3	TCGA	batch1
TCGA.AA.3870.01A	CMS4	TCGA	batch1
CRC16	CMS4	CRC	batch2
CRC17	CMS4	CRC	batch2
TCGA.A6.6652.01A	CMS2	TCGA	batch1
TCGA.AA.3488.01A	CMS2	TCGA	batch1
TCGA.AA.3494.01A	CMS2	TCGA	batch1
TCGA.AA.3662.01A	CMS2	TCGA	batch1
TCGA.AA.3679.01A	CMS2	TCGA	batch1
TCGA.AA.3688.01A	CMS2	TCGA	batch1
TCGA.AA.3693.01A	CMS2	TCGA	batch1
TCGA.AA.3869.01A	CMS2	TCGA	batch1
TCGA.AA.3989.01A	CMS2	TCGA	batch1
TCGA.AA.A02F.01A	CMS2	TCGA	batch1
TCGA.AA.A02H.01A	CMS2	TCGA	batch1
TCGA.AA.A02J.01A	CMS2	TCGA	batch1
TCGA.AY.A8YK.01A	CMS2	TCGA	batch1
TCGA.AZ.4682.01B	CMS2	TCGA	batch1
CRC18	CMS4	CRC	batch2
CRC19	CMS1	CRC	batch2
CRC2	CMS2	CRC	batch2
CRC20	CMS4	CRC	batch2
CRC21	CMS4	CRC	batch2
CRC22	CMS2	CRC	batch2
CRC23	CMS2	CRC	batch2
CRC24	CMS4	CRC	batch2
CRC25	CMS1	CRC	batch2
CRC3	CMS2	CRC	batch2
CRC4	CMS4	CRC	batch2
TCGA.A6.2683.01A	CMS3	TCGA	batch1
TCGA.G4.6315.01A	CMS3	TCGA	batch1
CRC5	CMS2	CRC	batch2
CRC6	CMS1	CRC	batch2
TCGA.NH.A6GC.01A	CMS1	TCGA	batch1
CRC7	CMS4	CRC	batch2
CRC8	CMS4	CRC	batch2
TCGA.A6.6648.01A	CMS2	TCGA	batch1
TCGA.CM.6678.01A	CMS2	TCGA	batch1
CRC9	CMS4	CRC	batch2
TCGA.AA.3680.01A	CMS3	TCGA	batch1
TCGA.AA.3692.01A	CMS3	TCGA	batch1
TCGA.AA.3696.01A	CMS3	TCGA	batch1
LM1	CMS2	LM	batch2
LM10	CMS1	LM	batch2
TCGA.A6.2674.01A	CMS1	TCGA	batch1
TCGA.AZ.4684.01A	CMS1	TCGA	batch1
LM11	CMS1	LM	batch2
TCGA.A6.2671.01A	CMS4	TCGA	batch1
TCGA.A6.2674.01B	CMS4	TCGA	batch1
TCGA.A6.2682.01A	CMS4	TCGA	batch1
TCGA.A6.5662.01A	CMS4	TCGA	batch1
TCGA.A6.6142.01A	CMS4	TCGA	batch1
TCGA.AA.3684.01A	CMS4	TCGA	batch1
TCGA.AA.3867.01A	CMS4	TCGA	batch1
TCGA.AA.3872.01A	CMS4	TCGA	batch1
TCGA.AZ.4323.01A	CMS4	TCGA	batch1
TCGA.AZ.6600.01A	CMS4	TCGA	batch1
TCGA.AZ.6607.01A	CMS4	TCGA	batch1
TCGA.CK.6748.01A	CMS4	TCGA	batch1
TCGA.CM.5868.01A	CMS4	TCGA	batch1
TCGA.D5.6929.01A	CMS4	TCGA	batch1
TCGA.DM.A285.01A	CMS4	TCGA	batch1
TCGA.F4.6809.01A	CMS4	TCGA	batch1
TCGA.G4.6297.01A	CMS4	TCGA	batch1
TCGA.G4.6303.01A	CMS4	TCGA	batch1
TCGA.G4.6314.01A	CMS4	TCGA	batch1
TCGA.NH.A8F8.01A	CMS4	TCGA	batch1
LM12	CMS4	LM	batch2
LM13	CMS4	LM	batch2
LM14	CMS2	LM	batch2
LM15	CMS2	LM	batch2
LM16	CMS2	LM	batch2
LM17	CMS2	LM	batch2
LM18	CMS4	LM	batch2
LM19	CMS1	LM	batch2
TCGA.5M.AAT4.01A	CMS2	TCGA	batch1
TCGA.A6.A567.01A	CMS2	TCGA	batch1
TCGA.AA.3972.01A	CMS2	TCGA	batch1
TCGA.AA.3973.01A	CMS2	TCGA	batch1
TCGA.AA.A02K.01A	CMS2	TCGA	batch1
TCGA.CM.5862.01A	CMS2	TCGA	batch1
TCGA.G4.6294.01A	CMS2	TCGA	batch1
LM2	CMS2	LM	batch2
LM20	CMS4	LM	batch2
LM21	CMS2	LM	batch2
LM22	CMS2	LM	batch2
LM23	CMS2	LM	batch2
LM24	CMS4	LM	batch2
LM25	CMS1	LM	batch2
LM3	CMS2	LM	batch2
LM4	CMS2	LM	batch2
LM5	CMS2	LM	batch2
TCGA.AA.A02E.01A	CMS3	TCGA	batch1
TCGA.AY.5543.01A	CMS3	TCGA	batch1
TCGA.CM.4747.01A	CMS3	TCGA	batch1
TCGA.AM.5820.01A	CMS4	TCGA	batch1
LM6	CMS3	LM	batch2
LM7	CMS4	LM	batch2
LM8	CMS2	LM	batch2
LM9	CMS1	LM	batch2

## Sheet: Table S4
Table S4. Basic information of organoids
SampleType	Organoids
Technology for sequencing	scRNA-seq
Sample ID	P3_CRC organoid	P3_LM organoid	P13_CRC organoid	P13_LM organoid
Species	Human	Human	Human	Human
Estimated Number of Cells by CellRanger	21643	13675	12034	11017
Mean Reads per Cell	15639	31493	38747	31077
Median Genes per Cell	2275	3303	2929	2411
Valid Barcodes	0.999	0.975	0.975	0.938
Cells after QC filtering	20331	10974	11882	9801

## Sheet: Table S5
Table S5. CMS centroids for CMS classification
	TCGA.GA.centered.CMS1	TCGA.GA.centered.CMS2	TCGA.GA.centered.CMS3	TCGA.GA.centered.CMS4	TCGA.HiSeq.centered.CMS1	TCGA.HiSeq.centered.CMS2	TCGA.HiSeq.centered.CMS3	TCGA.HiSeq.centered.CMS4	TCGA.Agilent.centered.CMS1	TCGA.Agilent.centered.CMS2	TCGA.Agilent.centered.CMS3	TCGA.Agilent.centered.CMS4	GSE39582.centered.CMS1	GSE39582.centered.CMS2	GSE39582.centered.CMS3	GSE39582.centered.CMS4	EMTAB990.centered.CMS1	EMTAB990.centered.CMS2	EMTAB990.centered.CMS3	EMTAB990.centered.CMS4
ACOT8	-0.863749	0.385654	-0.24693	0.337637	-0.526334	0.472853	-0.424424	-0.000755144	-0.79472	0.288409	-0.10019	0.335727	-0.393709	0.390582	-0.379164	-0.328025	-0.145477	0.13349	-0.0528291	-0.118331
GNE	0.113132	-0.189542	0.800552	-0.193107	0.0233288	-0.492268	1.12213	-0.0398719	0.0596998	-0.191014	0.584692	0.0996322	0.259349	-0.308152	1.12119	-0.284679	0.421502	-0.223808	0.185421	0.0526384
TOM1L1	0.13662	-0.0058809	0.164777	-0.286353	0.0656162	0.10759	0.242523	-0.305514	0.0682403	-0.0616911	0.0520077	0.0430542	0.229157	0.0223474	0.242987	-0.43571	0.0590904	0.0906933	-0.0273431	-0.170943
ATP9A	-1.14911	0.514939	-0.230457	0.377627	-1.42387	0.613014	-0.452543	0.418163	-0.989277	0.46461	-0.140669	0.153769	-1.05057	0.480625	-0.412518	0.0682912	-0.400747	0.165749	-0.0254598	-0.0469312
GPC6	0.407716	-0.364972	-0.868273	0.9989	-0.232173	-0.589706	-1.36958	1.61546	0.10297	-0.225549	-0.484047	0.711859	-0.0807238	-0.252823	-0.813551	1.27478	0.00911212	-0.0951771	-0.00478543	0.157412
SGK2	-2.02015	0.886908	0.251508	0.267464	-1.53795	0.949164	-0.0323736	-0.146575	-1.43929	0.5038	0.485842	0.294435	-0.671339	0.44268	-0.0972686	-0.407197	-0.227403	0.116186	0.0472971	-0.0949235
FARP1	-1.11012	0.634381	-0.716462	0.333168	-1.13385	0.603183	-0.896279	0.489838	-0.857867	0.504055	-0.521109	0.0882019	-0.659761	0.407862	-0.540995	-0.0141635	-0.37352	0.170684	-0.161937	-0.00137243
LHFPL6	-0.0277015	-0.196077	-0.640601	0.998483	-0.362133	-0.53625	-0.889359	1.3689	0.0525136	-0.138825	-0.451281	0.535245	-0.171941	-0.22057	-0.710314	1.20413	-0.00880983	-0.120512	-0.108055	0.261783
ALYREF	0.135369	-0.00376073	-0.159528	-0.0702246	0.338631	0.129828	-0.0324432	-0.354813	0.833677	-0.233436	-0.369981	-0.273383	0.701186	0.0309833	-0.275944	-0.510406	0.0772972	0.0188554	0.181596	-0.165347
TRIM13	-0.126912	0.102902	-0.103528	-0.0286101	-0.354747	0.103573	0.00910682	0.0962784	-0.249621	0.145013	-0.276249	0.0974459	-0.443441	0.162443	-0.0360914	0.0286748	-0.077093	0.0668834	-0.0852398	-0.0273984
RAMP1	1.53058	-1.32287	0.0353882	1.3875	2.03637	-1.97646	0.383308	0.874845	1.29352	-1.01366	-0.130046	1.01827	0.802755	-0.634335	-0.0215697	0.842613	0.291806	-0.225628	-0.0484096	0.244269
CDKN3	0.373198	-0.146612	0.122706	-0.210364	0.399318	0.0662958	0.206655	-0.448766	0.356942	-0.0550634	-0.146991	-0.239183	0.46724	0.0369493	0.205953	-0.659646	0.464722	0.0265635	0.00745003	-0.302185
BTN3A3	0.698613	-0.4051	-0.0553471	0.149578	0.49721	-0.547973	-0.0261686	0.358599	0.55827	-0.352403	-0.0146769	0.197227	0.538737	-0.417142	0.117398	0.449928	0.361741	-0.210518	-0.154778	0.234241
MYL9	-0.352007	-0.162088	-0.956643	1.57361	-0.432895	-0.446998	-1.46797	1.62555	-0.286983	-0.085203	-0.512212	0.868243	-0.320986	-0.127065	-0.722236	1.11847	-0.309676	-0.262477	-0.554964	0.889749
SPON1	1.09023	-0.831204	-0.00742071	0.712941	0.913685	-1.34682	-0.53635	1.33852	0.828988	-0.76458	0.023199	0.891824	0.455041	-0.550506	-0.0216366	0.951343	0.214536	-0.295471	0.00807309	0.37542
VAV3	-1.97638	1.03255	-0.0592697	0.0272591	-2.9705	1.32715	-0.247371	0.429719	-1.87258	0.963418	-0.181968	0.0284832	-1.71121	0.972113	-0.199109	-0.690797	-0.711506	0.439667	-0.292227	-0.203313
MERTK	-0.292945	0.183288	-0.837088	0.485103	-0.735605	0.301073	-0.908528	0.607158	-0.179276	0.104143	-0.492865	0.229497	-0.0250888	0.0593128	-0.395948	0.161626	-0.0596495	-0.00821251	-0.00201262	0.047392
CEBPA	-1.17307	0.503758	0.132871	0.194404	-0.958936	0.542591	-0.148721	0.0389364	-0.669733	0.273735	0.204454	0.0471781	-0.684281	0.436091	-0.2392	-0.277587	-0.0931939	0.0593688	0.0665448	-0.0824054
SEMA3C	-0.816207	0.342009	0.31028	0.0102157	-1.52862	0.345192	0.196664	0.450039	-0.939998	0.281787	0.415546	0.261127	-0.969221	0.298803	0.0373752	0.116825	-0.27584	0.0996657	-0.144272	0.0557606
CEL	-3.64543	1.83437	-1.47046	1.16187	-4.00532	2.50021	-1.59174	0.41582	-0.700509	0.453152	-0.243294	-0.134033	-2.02253	1.3952	-1.9519	-0.187219	-0.801679	0.584017	-0.598554	-0.24245
CXCL13	2.10631	-1.02477	-0.60474	0.221493	1.74967	-1.41647	-0.736653	0.999788	1.71881	-0.954995	-0.471867	0.502529	1.6369	-0.594334	-0.959404	0.665036	0.343773	-0.114935	-0.0651301	0.0382503
ARFGEF2	-0.466281	0.359029	-0.341185	-0.0807031	-0.669649	0.412496	-0.331385	0.112184	-0.31237	0.223727	-0.170102	-0.0823447	-0.336268	0.288226	-0.138315	-0.302302	-0.239582	0.167733	-0.117233	-0.0920669
RABAC1	-0.153454	-0.190732	0.255052	0.551556	0.13482	-0.348126	0.269443	0.185489	0.0508908	-0.188073	0.15625	0.335486	0.169714	-0.26271	0.220346	0.331312	0.0759252	-0.139932	0.11278	0.136952
GNLY	1.98008	-0.741026	-0.458186	-0.462166	2.35018	-1.0673	-0.411547	0.0159282	1.36347	-0.559808	-0.629404	0.0259551	1.30278	-0.336335	-0.412094	-0.0571466	0.517866	-0.160643	0.0970478	-0.0616572
SMC2	0.422681	-0.0363804	-0.204132	-0.352769	0.172264	0.021395	0.084666	-0.182427	0.434618	-0.0903823	-0.289504	-0.171079	0.305532	0.121933	0.097965	-0.644128	0.174002	0.0447871	-0.00894469	-0.165799
CENPE	0.539966	-0.015909	-0.0473915	-0.677323	0.288641	0.129733	0.125309	-0.409843	0.419064	-0.0528536	-0.0280327	-0.389568	0.45334	0.0772772	0.116571	-0.681611	0.400676	0.0264138	-0.0516785	-0.237184
RAD51AP1	0.447898	-0.0427029	-0.231757	-0.352212	0.252913	0.186721	-0.0573204	-0.355069	0.380244	-0.0766427	-0.152233	-0.210696	0.380364	0.171025	0.00523552	-0.765177	0.166159	0.0677707	-0.0108459	-0.19919
IGF2BP3	1.85509	-0.703697	-0.407932	-0.422166	1.84392	-1.12094	0.240602	0.0438133	0.259925	-0.13743	0.101569	-0.0357272	0.764616	-0.266272	-0.1216	0.0486264	0.415593	-0.100465	0.00895476	-0.0625979
KHDRBS3	-1.43629	0.628077	-0.2521	0.489265	-2.00732	0.856026	-0.459371	0.500844	-1.30624	0.626527	-0.0800558	0.112066	-0.62626	0.305925	-0.281469	0.0187312	-0.169194	0.0851412	-0.00376006	-0.0488198
PNMA2	1.24277	-1.13255	0.95589	0.65399	1.02689	-1.34341	0.311967	0.794158	0.404099	-0.327414	0.389358	0.112957	0.459608	-0.38588	0.255584	0.345729	0.535747	-0.274211	0.0425636	0.146904
CAPN9	-0.687646	-0.0148402	2.18687	-0.486403	-0.685706	-0.498533	2.75116	-0.478769	-0.293714	-0.228649	1.47536	0.170905	0.063437	-0.285513	1.34946	-0.327057	-0.039598	-0.123755	0.583278	-0.0640688
NUP50	0.520803	-0.0869221	-0.180698	-0.369961	0.348025	-0.0927	0.0777594	-0.153038	0.339239	-0.0851444	-0.175119	-0.123371	0.457258	-0.0773846	0.0152507	-0.234211	0.170905	0.011174	-0.0223057	-0.100881
HBS1L	0.154627	0.000274	-0.0552262	-0.178632	0.0383285	0.0705559	-0.0593717	-0.0768479	0.220549	-0.0131551	-0.150431	-0.169409	0.332116	-0.069807	-0.00647642	-0.124257	0.0855269	0.0544654	-0.228338	-0.0232755
HPSE	1.19798	-0.50427	-0.305908	-0.110308	1.33559	-0.664642	0.0949348	-0.102238	1.06476	-0.531812	-0.389614	0.209569	1.14858	-0.385468	0.0527417	-0.131338	0.140382	-0.044998	0.0398615	-0.0210995
FERMT2	0.023009	-0.228538	-0.853687	1.1594	-0.36726	-0.546587	-1.19791	1.55488	-0.0882657	-0.182143	-0.509852	0.860716	-0.130862	-0.294167	-0.938124	1.51049	-0.0688799	-0.193676	-0.32768	0.528158
RAB32	-1.29832	0.382533	0.554281	0.407608	-1.33095	0.411842	0.104479	0.29436	-1.18127	0.369146	0.617465	0.237719	-0.457594	0.134584	0.0559797	0.0435237	-0.433837	0.144569	-0.20786	0.0985854
MAPRE2	0.30888	-0.302879	0.415566	0.0990674	0.350736	-0.537725	0.26673	0.278072	0.266258	-0.222946	0.236271	0.104047	0.162434	-0.174593	0.114938	0.197996	0.0383996	-0.131292	-0.0489171	0.224344
SLC27A2	0.191407	-0.0176151	0.460751	-0.532072	0.140101	0.0321342	0.624678	-0.472807	0.192674	-0.00562407	0.318288	-0.406748	0.510094	-0.0204607	0.591051	-0.834169	0.137624	0.0737648	-0.0153883	-0.191395
KLK11	0.543928	-1.1477	2.41595	0.677182	1.09513	-1.37584	2.2443	-0.276358	0.654101	-0.781399	1.90874	0.139831	0.342981	-0.529059	1.17837	0.139114	0.640781	-0.330342	0.412649	-0.00246145
RAB31	0.612484	-0.465173	-0.95017	1.03766	0.159041	-0.80727	-1.30572	1.59323	0.394736	-0.349935	-0.709469	0.778427	0.304887	-0.384481	-1.23044	1.54796	0.102473	-0.244344	-0.474089	0.593471
STON1	0.0071628	-0.190052	-0.888997	1.10234	-0.429166	-0.721389	-1.12082	1.7628	-0.282488	-0.163427	-0.623454	1.12477	-0.111217	-0.20689	-0.433997	0.917665	-0.0366075	-0.122338	-0.200096	0.326382
UBE2C	-0.279038	0.296539	-0.385384	-0.144131	-0.150954	0.517399	-0.376114	-0.320638	-0.215962	0.262753	-0.458229	-0.151621	-0.197082	0.501737	-0.581546	-0.632077	-0.0684171	0.523639	-0.549223	-0.566237
ZWINT	0.350023	-0.0237047	-0.0130764	-0.415164	0.451503	0.103843	0.158506	-0.500807	0.306096	-0.0459817	-0.0556821	-0.246427	0.5301	0.0921312	0.0358169	-0.729258	0.385323	0.082134	-0.0437213	-0.326464
FSTL1	0.0724226	-0.183939	-0.682045	0.854634	-0.297129	-0.48172	-0.974597	1.30864	-0.0352578	-0.125645	-0.540606	0.662952	-0.138366	-0.119724	-0.736252	0.945815	-0.116804	-0.161835	-0.512787	0.594019
PSIP1	0.514802	-0.0742008	-0.307681	-0.309509	0.190168	-0.00187762	-0.155202	-0.0334196	0.553496	-0.106089	-0.369705	-0.240613	0.458896	-0.0355295	-0.218467	-0.170385	0.0186939	0.0379928	-0.108226	-0.0195722
GALNT6	-0.84738	0.286978	0.603695	0.00193667	-0.758338	0.253461	0.246785	0.0417082	-0.532453	0.198166	0.580494	-0.138611	-0.964159	0.312663	0.393993	-0.177474	-0.246792	0.0920526	0.171438	-0.106281
CHN2	-1.30943	0.773771	-0.387182	0.0139843	-1.39742	0.882128	-0.493749	0.099233	-1.07948	0.662423	-0.481508	-0.0561124	-0.776727	0.554856	-0.213063	-0.503392	-0.3572	0.227791	-0.0475716	-0.163861
MRAP2	0.306149	-0.166931	1.00058	-0.658254	0.495658	-0.552541	1.48511	-0.46871	0.474932	-0.119983	0.572524	-0.613614	0.258836	-0.244461	1.40695	-0.644983	0.166847	-0.0934645	0.494314	-0.182925
TP53RK	-0.825838	0.532421	-0.402991	-0.00239391	-0.789844	0.646633	-0.593986	0.0511636	-0.72373	0.433736	-0.329723	-0.00706603	-0.503437	0.465418	-0.503274	-0.323018	-0.466959	0.403765	-0.423566	-0.210378
C12orf57	0.524886	-0.451938	0.2992	0.276427	0.637377	-0.554729	0.485604	-0.00502111	0.62867	-0.390721	0.245238	0.0644925	0.671924	-0.505988	0.348059	0.381584	0.167168	-0.143686	0.190979	0.0540579
OIP5	0.479466	-0.04826	-0.469765	-0.21979	0.469549	0.126386	0.153403	-0.536711	0.505631	-0.0603449	-0.505077	-0.223632	0.641084	0.0783956	0.0576571	-0.811461	-0.0190355	-0.0451346	0.16007	0.00565723
FAM83F	-0.186223	0.143559	0.099416	-0.192613	0.237443	0.084753	0.191585	-0.359463	0.0864141	0.0285754	0.130108	-0.255913	0.0898078	0.101765	0.200815	-0.473967	0.107683	0.0330382	0.204384	-0.217255
FBXO32	-0.0578927	-0.25131	0.249866	0.584237	0.0403422	-0.569883	-0.138525	0.738482	-0.150412	-0.211029	0.0936327	0.688722	-0.0692416	-0.265214	-0.0874445	0.773821	-0.0599418	-0.236596	-0.173488	0.517776
KCTD12	0.752766	-0.561439	0.0241354	0.438982	0.141508	-0.818248	-0.202341	1.00891	0.633813	-0.429602	-0.0494596	0.31792	0.359524	-0.563791	-0.0846674	1.11522	0.0181219	-0.158388	-0.114815	0.314145
PCMTD1	-0.211861	0.133281	0.0725071	-0.111113	-0.542279	0.100596	-0.133678	0.298282	-0.278459	0.0466955	0.0944515	0.187886	-0.295529	0.0474081	0.0273857	0.131029	-0.245912	0.0813135	-0.143098	0.0696731
GBP4	1.99171	-0.818642	-0.549224	-0.208682	1.66402	-1.01274	-0.649858	0.519279	1.42407	-0.774137	-0.166141	0.250421	0.869938	-0.262389	-0.343049	0.102977	0.552959	-0.1712	-0.109917	0.0411398
NOSTRIN	-0.145783	0.0101774	0.484034	-0.152657	-0.0793951	0.0408405	0.513547	-0.281978	-0.0289468	-0.0241827	0.195188	-0.00586498	0.104975	-0.059967	0.832094	-0.544985	-0.00926311	0.00829254	0.125523	-0.0720866
CKS2	0.128849	-0.0142064	-0.0348156	-0.117791	0.27777	0.184109	0.183737	-0.500771	0.132265	0.0751752	0.020076	-0.37592	0.289561	0.139136	0.0204706	-0.616199	0.450555	0.150983	-0.173719	-0.412352
TOP1MT	-0.721445	0.325417	-0.0778571	0.186048	-0.632716	0.456794	-0.0976543	-0.0937961	-0.39694	0.258423	-0.0410949	-0.132619	-0.187722	0.175088	-0.152504	-0.149441	-0.149159	0.122788	-0.00897547	-0.120413
MRGPRF	-0.117942	-0.271012	-0.939381	1.52764	-0.248934	-0.628538	-1.33582	1.65439	-0.101563	-0.113539	-0.294198	0.583851	-0.303731	-0.27234	-0.862414	1.55876	-0.0218848	-0.0386056	0.22792	-0.0379265
CLCN3	0.103199	-0.0281821	0.334689	-0.295364	0.0150972	-0.0122327	0.209407	-0.110403	0.0397233	-0.0431235	0.243297	-0.0716929	0.0968979	0.0577595	0.381773	-0.502559	0.0592926	0.0459638	0.0172339	-0.118316
PRAP1	-2.54564	0.986349	-0.145961	1.00275	-2.03972	1.25268	-0.678487	0.16368	-1.81952	0.65739	0.170787	0.559451	-1.38216	0.664537	-0.489241	-0.0273013	-0.598211	0.368366	-0.528987	-0.0261169
PIK3AP1	1.21229	-0.604547	-0.47319	0.25187	1.15571	-0.868556	-0.196823	0.419588	1.10509	-0.519247	-0.496133	0.182718	0.941047	-0.437939	-0.121544	0.309252	0.514571	-0.215832	-0.0386914	0.101258
NXPE1	-0.823803	0.419723	1.14855	-0.75619	-1.34977	-0.47143	2.17714	0.228849	-0.40693	0.217264	0.573562	-0.346326	-0.511183	0.130795	0.99985	-0.575988	-0.60267	0.150831	0.781395	-0.317875
ERP27	-2.17347	1.03802	0.255849	0.0732922	-1.99572	1.11585	-0.291242	0.0870986	-2.11612	1.01228	0.25959	-0.0223535	-1.16664	0.742554	-0.435219	-0.451294	-0.277902	0.217054	-0.247905	-0.0882421
ZNF573	-0.00645315	0.144916	-0.0511414	-0.344477	-0.419229	0.0125053	-0.1501	0.33516	-0.472065	0.22285	0.0786212	-0.00853269	-0.296045	0.0583173	0.0983227	0.0539241	-0.529492	0.125856	-0.111932	0.133972
RNF19B	0.496385	-0.292252	0.180337	-0.0309467	0.623176	-0.364629	0.0609755	0.00888435	0.626723	-0.300578	0.0862231	-0.0797267	0.763231	-0.306633	0.0701482	0.0110273	0.472657	-0.142535	-0.268232	0.116529
COL1A1	0.403474	-0.409923	-1.29778	1.41666	0.247588	-0.873315	-1.54004	1.74573	0.253093	-0.165915	-0.706617	0.484453	0.186949	-0.164584	-1.04333	0.98233	0.162255	-0.308155	-0.330706	0.595882
COL1A2	0.305153	-0.374199	-1.14859	1.35669	0.0733736	-0.796853	-1.44429	1.71176	0.193222	-0.267204	-0.605069	0.768446	0.227097	-0.218717	-1.421	1.34944	0.129644	-0.300741	-0.638617	0.756276
COL3A1	0.29464	-0.346031	-1.08056	1.24971	-0.0182422	-0.750086	-1.42281	1.70191	0.205846	-0.177517	-0.623359	0.530355	0.279833	-0.265647	-1.25932	1.30065	0.0916586	-0.235692	-0.465207	0.580361
FITM2	-1.15521	0.66543	-0.636563	0.258589	-0.846716	0.693692	-0.65917	0.0666117	-0.76564	0.516171	-0.288331	-0.188311	-0.489705	0.400597	-0.258213	-0.352681	-0.545713	0.400113	-0.194833	-0.276409
PIGU	-0.674883	0.444233	-0.342829	-0.0172611	-0.539881	0.49536	-0.373994	-0.0471004	-0.502842	0.329865	-0.330747	-0.0234927	-0.411873	0.447202	-0.433019	-0.411475	-0.147504	0.0763604	0.0234551	-0.0596094
COL5A1	0.19161	-0.238334	-0.889833	0.975325	-0.0138606	-0.678001	-1.15503	1.46438	0.0795396	-0.187755	-0.479557	0.642056	0.0177427	-0.235737	-1.26719	1.46959	0.0825474	-0.31312	-0.564349	0.765405
COL5A2	0.367509	-0.322302	-0.977357	1.01463	0.0262118	-0.699914	-1.31091	1.55126	0.290677	-0.267773	-0.623881	0.654224	0.202502	-0.273507	-1.37372	1.47171	0.129497	-0.248096	-0.536671	0.616533
COL6A3	0.33309	-0.314254	-0.992037	1.05097	0.0347982	-0.730291	-1.39521	1.62896	0.131549	-0.145348	-0.506494	0.479917	0.20345	-0.244767	-1.19704	1.27381	0.0735576	-0.241426	-0.321446	0.527495
COL8A1	0.152315	-0.264827	-1.48617	1.50568	-0.279834	-0.78658	-1.98861	2.225	-0.00563406	-0.0754607	-0.294329	0.361646	-0.0446274	-0.18488	-0.901183	1.13891	-0.115447	-0.187495	-0.425265	0.592337
COL8A2	-0.0781494	-0.282016	-1.02862	1.56224	-0.392957	-0.723909	-1.25838	1.81864	-0.0769495	-0.20149	-0.567654	0.927388	-0.229732	-0.194073	-0.471048	1.01982	-0.0816836	-0.118595	-0.181646	0.335415
COL15A1	0.505429	-0.294281	-0.988935	0.755324	0.0558903	-0.601637	-1.22193	1.36463	0.421836	-0.250345	-0.7502	0.508213	0.429432	-0.325696	-1.32232	1.35773	0.181933	-0.305878	-0.676862	0.755613
CCDC58	0.0995019	0.104617	-0.0860713	-0.360411	0.050114	0.239103	0.0939298	-0.372365	0.356613	-0.0465326	0.0297596	-0.356535	1.00853	-0.0890407	-0.0310752	-0.669817	0.0678577	0.188279	0.0486758	-0.378036
FAM3D	-1.26349	0.368111	1.24783	-0.072896	-0.916954	0.182169	1.3416	-0.3751	-0.0479387	0.00804516	0.0479	0.0151917	-0.695599	0.175758	1.30715	-0.740032	-0.354296	0.0592539	0.551154	-0.183648
SPATA18	0.681903	-0.507698	0.935918	-0.224976	0.600749	-0.897543	0.885637	0.211377	0.364978	-0.255806	0.500675	-0.0817958	0.419054	-0.288903	0.456408	0.00107295	0.421561	-0.249915	0.13926	0.119732
SOWAHA	-0.840262	0.608045	-0.590867	-0.0573811	-0.557256	0.678285	-0.568483	-0.149483	-0.488434	0.277649	-0.372577	0.115447	-0.548559	0.624617	-0.264461	-0.842978	-0.371867	0.303765	-0.199591	-0.207005
PM20D2	-0.389436	0.507675	-0.914035	-0.197178	-0.773812	0.541017	-0.454392	0.0913871	-0.673643	0.475228	-0.448562	-0.114578	-0.36513	0.331686	-0.40907	-0.188315	-0.265938	0.276835	-0.354823	-0.141419
CPS1	0.884287	-1.15394	2.59015	0.101627	0.401285	-1.12939	1.28985	0.395426	0.157433	-0.258119	1.02686	-0.0927611	0.196583	-0.528689	1.61991	-0.0464748	0.193654	-0.245431	0.520661	0.044602
RNF183	-0.267849	0.211742	0.971079	-0.853038	0.339015	-0.298789	0.984546	-0.398859	0.123668	0.179254	0.838019	-1.07674	0.126167	-0.116226	0.854903	-0.442875	0.237259	-0.0854874	0.493174	-0.234211
CRIP1	0.651401	-0.584596	0.0677011	0.612633	1.17129	-0.931103	0.647167	0.0194835	0.450179	-0.393925	0.0882154	0.388376	1.14811	-0.729178	0.783626	0.185352	0.839145	-0.443762	0.338988	0.116944
SPIN4	0.0949533	0.0624895	-0.125716	-0.214332	-0.202688	0.234413	0.0782047	-0.196758	0.0769583	0.0564798	-0.0174205	-0.235875	0.170924	0.131789	0.106189	-0.552693	0.0365708	0.195943	-0.356095	-0.170012
S100A16	0.575238	-0.434233	0.322637	0.142968	0.922332	-0.541038	0.4603	-0.189366	0.405164	-0.309772	0.139344	0.20143	0.57247	-0.37205	0.332688	0.15477	0.651921	-0.27351	0.0876319	0.0595902
BRI3BP	0.453412	-0.0108617	-0.100615	-0.534169	0.665479	-0.0482877	0.0708375	-0.405334	0.0240713	-0.0022714	0.350244	-0.21494	0.45841	0.0372435	0.336301	-0.74591	0.0194719	-0.044062	0.286529	-0.0808526
SIRPA	0.255042	-0.0420266	-1.33321	0.662015	0.162295	-0.266648	-1.66253	1.13554	0.176787	-0.0950844	-0.740763	0.418532	0.159003	-0.0405595	-0.760378	0.501234	0.1399	-0.0676908	-0.534768	0.306659
CRYAB	-0.378296	-0.130765	-0.679361	1.33817	-0.474238	-0.497976	-1.39726	1.67444	-0.394166	-0.071661	-0.434518	0.92962	-0.302417	-0.277802	-0.824616	1.54381	-0.194604	-0.213024	-0.460351	0.696143
CRYM	-0.757913	-0.0643817	1.78381	0.0176764	-0.558873	-0.0584013	1.45692	-0.376811	-0.353379	0.00903788	1.59794	-0.43245	-0.0993711	-0.0772373	0.745281	-0.256113	-0.248042	0.0613155	0.328125	-0.132833
LDLRAD3	-0.49915	0.421463	-0.921415	0.191573	-0.730636	0.550713	-1.09467	0.405398	-0.259036	0.260059	-0.273135	-0.189282	-0.370122	0.458417	-1.22632	0.0925349	-0.134818	0.088433	-0.0654188	-0.0420772
E2F7	0.699105	-0.0638098	-0.277012	-0.614862	0.538472	0.0472089	-0.0926732	-0.349354	0.677995	-0.0396138	-0.235921	-0.645617	0.514762	0.0374828	-0.0777418	-0.500304	0.100099	0.00109608	0.0820984	-0.0978468
C2CD4A	0.745713	-0.417814	1.28468	-0.791271	0.811353	-0.351548	1.19751	-0.753999	0.234522	-0.14147	0.29595	-0.0977663	0.672821	-0.206627	1.30838	-1.04028	0.187397	-0.0512629	0.208754	-0.12129
VCAN	0.279672	-0.27114	-1.05962	1.05575	-0.235792	-0.636211	-1.45654	1.72187	0.14026	-0.197768	-0.648473	0.680988	0.0601132	-0.24205	-1.49597	1.61094	0.098757	-0.315739	-0.637636	0.797858
FBXL16	1.27007	-0.64853	-0.592126	0.369905	1.54232	-0.945277	0.276265	0.00453332	1.33725	-0.574144	-0.402879	-0.025846	0.591498	-0.210372	0.0322079	-0.0422442	0.380224	-0.0620268	-0.0610432	-0.0726442
CDC42EP5	-0.181995	-0.0590901	0.77672	-0.11529	0.184809	-0.38614	1.05591	-0.234436	0.0779178	-0.117913	0.157171	0.11883	0.0992741	-0.188854	1.0346	-0.369904	0.358825	-0.115086	0.660362	-0.335034
CTNNB1	-0.195884	0.0899055	-0.104852	0.10317	-0.103834	0.140693	-0.274333	0.0477937	0.270951	-0.0131139	-0.342524	-0.130566	0.546351	-0.0931288	-0.230021	-0.100128	-0.130149	0.097754	-0.224233	0.0196759
DUSP18	-0.680149	0.289722	0.137084	0.0782867	-0.592675	0.207213	0.0755631	0.0863107	-0.691245	0.265557	0.24729	0.0728857	-0.519883	0.197857	0.147244	-0.120497	-0.121027	0.0405333	0.0816681	-0.0431612
CKAP2L	0.380481	-0.0170063	-0.154234	-0.379744	0.328832	0.0625834	0.00137395	-0.286062	0.28551	0.063784	-0.0397731	-0.512015	0.314848	0.131968	0.0409829	-0.636196	0.232406	0.1499	-0.0437813	-0.35683
CTSK	0.128638	-0.278373	-0.850771	1.14378	-0.189086	-0.567647	-1.0989	1.41201	0.0021201	-0.129823	-0.496841	0.601761	-0.0451019	-0.217334	-0.941754	1.24782	-0.0346797	-0.232647	-0.562448	0.693202
CCDC80	0.243145	-0.46969	-0.974005	1.58036	-0.24964	-0.933492	-1.62102	2.18024	0.0949117	-0.325854	-0.540055	1.01173	-0.0866941	-0.376447	-0.814872	1.58345	0.0224206	-0.273939	-0.292395	0.59544
ADRB1	1.21656	-0.804445	0.235237	0.300646	1.17866	-0.983555	0.853139	-0.0355496	0.331772	-0.168255	0.260596	-0.135038	0.187967	-0.165497	0.264441	0.0454602	0.0294392	-0.0514416	0.192876	-0.026733
CYP1B1	0.905752	-0.951782	-0.670554	1.74285	0.16731	-1.56369	-1.09066	2.38223	0.730096	-0.711537	-0.262592	1.03734	0.124483	-0.506238	-0.563004	1.52967	0.151762	-0.366413	-0.367527	0.718075
AGR3	0.769705	-0.592303	1.53781	-0.52908	0.964005	-0.801248	2.30313	-0.918638	0.674935	-0.525243	1.07805	-0.0988596	1.45295	-0.882065	2.35385	-0.842217	1.17629	-0.50965	1.15328	-0.366455
CYP2B6	-2.60083	1.16654	-0.126294	0.583627	-2.68551	1.44896	-0.828912	0.421761	-0.221426	0.115654	0.007325	-0.0167327	-0.6313	0.435612	-0.289132	-0.288391	-1.18568	0.774631	-0.688661	-0.307767
CDCA2	0.818678	-0.204632	-0.0851663	-0.534389	0.919346	-0.182111	0.310338	-0.537911	0.661692	-0.146018	-0.0992087	-0.423734	0.824527	-0.0677075	0.0817636	-0.636934	0.524866	-0.0797987	0.0871804	-0.196399
CYP3A5	-0.290556	-0.03304	0.707681	0.0129904	-0.0349748	-0.297558	0.978396	-0.158372	-0.221416	0.040505	0.256321	0.0425172	0.0592598	-0.127708	0.681504	-0.230039	0.0413262	-0.045243	0.273466	-0.084224
SBSPON	0.702093	-0.519708	1.32855	-0.487359	-0.0308701	-0.186181	0.608811	-0.0915018	1.51016	-0.510279	1.27694	-1.32409	0.219695	-0.307631	0.938511	-0.119125	0.0979752	-0.10344	0.264752	-0.0129509
SLC35G1	0.265611	0.0742977	-0.157752	-0.461923	0.117925	0.145295	0.0171079	-0.260023	0.107676	-0.016989	-0.0628615	-0.0611436	0.218733	0.0141437	0.0925369	-0.298311	0.00832464	0.020632	0.0179845	-0.0482815
CD55	0.846369	-0.517814	0.509014	-0.137271	1.06893	-0.80741	0.537216	-0.0038401	0.715309	-0.363858	0.283879	-0.137741	0.673274	-0.524957	0.827263	0.0829809	0.565152	-0.368768	0.343738	0.138126
DAPK1	1.03883	-0.887452	0.517089	0.579274	1.09073	-1.50042	0.661015	0.750346	0.843904	-0.595905	0.0656859	0.413798	0.493697	-0.457378	0.219844	0.515474	0.173314	-0.1341	0.0215289	0.119914
DDC	-1.12823	0.640914	-0.0677976	-0.0992676	-1.37969	0.897332	0.284735	-0.359933	-0.879541	0.555524	-0.0433596	-0.275543	-0.678091	0.541259	0.0288571	-0.732676	-0.796103	0.735104	-0.620732	-0.488282
AEBP1	0.204802	-0.471424	-0.954073	1.62489	-0.0461796	-0.902715	-1.41066	1.89724	0.207898	-0.35359	-0.546002	0.940656	0.0522944	-0.389684	-1.13965	1.72343	-0.00277092	-0.193313	-0.0119953	0.332483
DQX1	-0.273191	-0.0680936	0.777561	0.0352783	0.157524	-0.517349	0.877136	0.0399601	0.0313763	-0.0607245	0.373243	-0.0858296	0.18153	-0.160422	0.808328	-0.351323	0.112991	-0.0315575	0.304488	-0.161984
CFD	0.432588	-0.385346	-0.326059	0.650899	0.690599	-1.01397	0.319142	0.607123	0.503219	-0.466503	0.0873135	0.507846	0.508021	-0.56339	0.449694	0.596927	0.333794	-0.322818	0.0624923	0.328856
SPIN3	-1.71068	0.802717	-0.0803175	0.287094	-2.03222	0.77075	-0.454442	0.616926	-1.62849	0.696683	0.135709	0.230199	-0.558963	0.274566	-0.126853	-0.0762072	-0.169013	0.0710776	0.0297535	-0.0421551
DNA2	0.281796	0.083613	-0.210035	-0.473941	0.182926	0.241547	-0.111326	-0.346794	0.270788	0.0496916	-0.138831	-0.402938	0.222133	0.167836	0.0107368	-0.618573	0.0634682	-0.0233832	0.194505	-0.0932985
DYNC1LI2	0.063183	-0.00259032	-0.0535548	-0.0447259	-0.103154	-0.0759781	-0.0564982	0.188675	-0.406861	0.0965225	0.0860791	0.229553	-0.247713	0.0234167	0.00806183	0.160428	-0.0829907	0.0305194	-0.160019	0.0745997
ABAT	-1.53622	0.887731	-0.595266	0.165815	-1.72537	0.908011	-0.731883	0.408588	-1.24616	0.650507	-0.30211	0.0927901	-0.856991	0.559717	-0.538798	-0.209189	-0.538736	0.396157	-0.479197	-0.130381
DPEP1	-2.78949	1.34045	-0.83375	0.860626	-3.06342	1.4819	-0.135016	0.240238	-1.49412	0.891855	-0.0838474	-0.328634	-1.45109	0.798476	-0.501388	-0.283967	-0.429101	0.274598	-0.204272	-0.124365
DPT	-0.206069	-0.34936	-1.20964	2.04364	-0.591112	-0.752099	-1.91684	2.34236	-0.252921	-0.19156	-0.761549	1.23406	-0.233463	-0.302482	-0.738782	1.48038	-0.119067	-0.115183	-0.163422	0.340918
DPYSL3	-0.106538	-0.426509	-0.0634337	1.33387	-0.551547	-0.873933	-0.586224	1.73003	-0.061461	-0.326507	0.109581	0.863507	-0.230272	-0.326303	-0.408976	1.29916	-0.0631326	-0.254968	-0.294078	0.611122
SLC26A3	-2.42016	1.4479	-1.29692	0.372676	-3.07487	1.86814	-1.10614	0.317182	-0.766467	0.33996	0.248046	-0.0225676	-1.27176	0.992793	-0.757765	-0.737065	-0.43437	0.310328	-0.247926	-0.159564
ARID3A	-1.18035	0.746522	-0.503163	-0.0141268	-1.18275	0.672278	-0.60105	0.274754	-0.959805	0.600207	-0.164142	-0.221877	-0.68818	0.490821	-0.423922	-0.2754	-0.601993	0.341864	-0.17632	-0.157089
AGT	-1.1311	0.651002	-0.311424	0.0430337	-1.03498	0.707773	-0.760736	0.22575	-0.865277	0.539824	-0.116798	-0.21363	-0.899939	0.549803	-0.340573	-0.288401	-0.513382	0.155322	-0.171883	0.105836
SLC26A2	-1.18513	0.876876	-0.883867	-0.0982932	-1.57925	0.906369	-0.721781	0.311781	-1.01266	0.412787	-0.493886	0.509177	-1.00745	0.769805	-0.839563	-0.37148	-0.793275	0.505451	-0.394907	-0.217527
ECM2	0.104448	-0.254592	-0.89043	1.14068	-0.31639	-0.730584	-1.30299	1.80246	-0.00596074	-0.139245	-0.424445	0.597322	-0.107625	-0.202425	-0.411901	0.887652	-0.0871571	-0.368806	-0.855782	1.09843
DUSP4	1.6123	-1.20334	1.26024	0.122361	2.28555	-1.63639	1.18613	-0.137486	1.3829	-0.780394	0.963603	-0.292178	1.35889	-0.891109	1.03115	0.213647	0.595968	-0.292177	0.326512	0.00123501
S1PR3	-0.0901952	-0.187977	-0.632067	1.05804	-0.382379	-0.413364	-0.877641	1.22703	-0.0698424	-0.0150824	-0.12049	0.194442	0.0310317	-0.151559	-0.537683	0.728394	-0.188537	-0.0283596	-0.293628	0.298483
B3GNT6	-0.854139	0.0108723	3.18784	-1.00261	-1.13153	-0.935831	3.31961	0.0197809	-0.128362	-0.237743	1.39773	0.022865	-0.185276	-0.157334	1.02797	-0.18552	-0.104466	-0.152972	0.747744	-0.0623524
SDR16C5	1.16117	-0.860753	1.4578	-0.300986	1.74975	-1.52462	1.99429	-0.376457	1.24453	-0.748718	0.716579	-0.0614707	1.45773	-0.982555	1.86077	-0.247043	0.275997	-0.126671	0.249056	-0.0632174
ZNF367	0.424024	0.0249298	-0.339706	-0.426866	0.315859	0.0933683	0.101509	-0.370188	0.292522	0.0499678	-0.176429	-0.411358	0.45355	0.147108	0.129533	-0.861882	0.178013	0.125933	0.0162894	-0.31709
EIF5A	0.360913	-0.227102	0.190781	-0.023849	0.561988	-0.170125	0.365131	-0.354638	0.751974	-0.335236	0.0942192	-0.156308	1.15616	-0.246365	-0.0271589	-0.421048	0.527983	-0.135549	0.23165	-0.177141
KRTCAP3	-0.0604642	0.0544441	-0.0227726	-0.0461616	0.341513	0.0613236	0.278951	-0.445777	0.0762066	0.0712489	-0.0220192	-0.270566	0.353273	0.0468411	0.164564	-0.551327	0.106569	0.0839303	0.0923081	-0.245753
RPL22L1	1.15338	-0.365728	-0.0553414	-0.589318	1.18834	-0.482934	0.560392	-0.484412	1.33311	-0.388439	-0.402667	-0.500354	1.04586	-0.330971	0.287994	-0.340709	1.18104	-0.168553	-0.214496	-0.253641
ZBTB7C	0.452679	-0.604583	1.45923	-0.00129014	0.536783	-1.18435	2.19372	-0.123371	0.00646055	-0.0907007	0.1142	0.164107	0.0285543	-0.212417	0.816192	-0.0917921	0.134456	-0.147037	0.387114	-0.0212084
EPHA4	0.653231	-0.766167	1.33363	0.23741	0.772894	-1.42433	0.988528	0.680573	0.382455	-0.590032	0.995031	0.49127	0.0967237	-0.315369	0.627618	0.233773	0.0449666	-0.0757154	0.124932	0.0398009
EREG	-2.14135	1.36004	-1.51856	0.370068	-2.35289	1.73611	-1.91028	0.459627	-2.06562	1.30146	-0.97323	-0.166857	-1.038	0.932186	-1.54292	-0.236476	-0.699348	0.656974	-0.74618	-0.346626
FABP6	-2.3463	0.743145	0.860573	0.693535	-1.42236	0.938467	0.051111	-0.253466	-1.96873	0.814426	1.01931	-0.11312	-0.426687	0.158348	0.147893	-0.108416	-0.404136	0.238808	0.106319	-0.234239
FANCD2	0.459546	0.00866928	-0.259738	-0.487052	0.307065	0.100318	0.0504628	-0.344802	0.550045	-0.0557853	-0.375995	-0.362699	0.380081	-0.00741609	0.00518438	-0.328482	0.102964	0.0662225	0.196203	-0.266336
ALDH3A1	-0.278705	-0.386329	1.42246	0.457768	-0.00935168	-0.154238	1.42674	-0.595053	-0.032439	-0.309861	1.12117	0.235074	-0.0499991	-0.111987	0.625176	-0.129507	0.0677938	-0.0472432	0.2546	-0.0858163
FBLN1	-0.546663	-0.0427312	-1.14071	1.64993	-0.780425	-0.447196	-1.46566	1.84622	-0.273908	-0.01942	-0.284601	0.558125	-0.345923	-0.0585859	-0.674733	0.939411	-0.363848	-0.22957	-0.4291	0.800641
SAMD9L	1.49787	-0.689289	-0.127313	-0.153615	1.06769	-1.00989	0.0673612	0.500562	1.2041	-0.704498	0.0547712	0.234992	0.79149	-0.380104	-0.0783143	0.271723	0.518122	-0.228811	-0.143764	0.174044
ZCCHC24	-0.533412	0.254277	-0.949244	0.705996	-0.689672	-0.000370195	-1.51002	1.27353	-0.513632	0.207051	-0.659805	0.485956	-0.584849	0.0809843	-1.10555	1.12269	-0.322072	-0.0355266	-0.276152	0.374653
FBN1	0.232269	-0.297454	-1.01154	1.15964	-0.130908	-0.743789	-1.50775	1.81305	-0.037788	-0.134689	-0.414094	0.621056	0.0165099	-0.309506	-1.14449	1.5631	0.0227905	-0.255169	-0.596689	0.716916
SKA1	0.762892	-0.1938	0.0141381	-0.553085	0.777882	-0.104321	0.262375	-0.515089	0.634257	-0.145775	0.0679872	-0.479488	0.851646	-0.0742387	0.024191	-0.604125	0.798871	-0.0553043	0.127594	-0.407554
EFEMP1	-0.116396	-0.188044	-0.970203	1.32416	-0.664211	-0.602965	-1.5089	1.98393	-0.0845354	-0.147467	-0.57001	0.798903	-0.311209	-0.186732	-0.754816	1.27895	-0.00464244	-0.280864	-0.47887	0.715759
PRR15	-1.22316	0.584471	0.138153	0.0443962	-1.13542	0.748556	0.0151711	-0.187482	-0.823028	0.286994	0.252371	0.184976	-0.974977	0.585387	-0.0720044	-0.500398	-0.335653	0.241552	-0.102299	-0.171201
HSPA4L	1.44394	-0.703549	0.838035	-0.695364	1.67356	-0.580951	0.541381	-0.665164	1.39499	-0.64375	1.15305	-0.763414	1.48072	-0.475992	0.384428	-0.447544	0.254383	-0.0513309	0.0722386	-0.0890145
ZNF652	0.16776	0.00981169	0.0118251	-0.267971	0.0273914	0.00437099	0.0467953	-0.0485672	-0.448867	0.163895	0.0889019	0.108237	-0.384408	0.156215	-0.0248955	-0.017384	-0.138539	0.0689392	-0.0682145	-0.00587112
TPX2	-0.177478	0.274569	-0.319573	-0.271399	-0.146594	0.479114	-0.41876	-0.253684	-0.148768	0.228151	-0.322702	-0.222435	-0.0950039	0.493862	-0.53089	-0.741248	-0.0528141	0.272601	-0.196972	-0.330175
FBXO21	0.0240924	0.00214246	0.0449285	-0.0697832	-0.0863954	0.0838173	-0.130967	0.0262129	-0.0511953	0.0114135	0.130079	-0.033817	-0.268097	0.105354	0.0429933	-0.0466324	-0.0340635	0.0383281	-0.0484739	-0.0214129
FOXO1	0.28792	-0.0300724	-0.755033	0.191864	0.137976	-0.215177	-0.549233	0.474703	0.0694315	-0.0408346	-0.62411	0.353867	0.186801	-0.0593191	-0.436021	0.289345	0.0176543	-0.0487661	-0.130283	0.137931
TNRC6B	0.3821	-0.0885536	-0.113301	-0.218131	0.214926	-0.247107	0.119298	0.0953053	0.00394442	-0.00452635	-0.068574	0.0437425	-0.163587	0.00472093	0.0912927	0.0705453	-0.0104342	-0.0198912	-0.0302043	0.0543416
TBC1D9	-0.0209732	0.0507483	-1.00509	0.575302	-0.387726	-0.0339876	-1.22338	0.96333	-0.080417	-0.0390369	-0.694577	0.580946	-0.0270695	-0.00549488	-0.77173	0.591492	-0.038305	-0.0623556	-0.26107	0.25719
FLNA	0.101813	-0.285921	-0.949025	1.26803	0.0300653	-0.591863	-1.16913	1.34018	0.205179	-0.267926	-0.563613	0.732409	-0.02682	-0.26821	-0.905857	1.33	-0.0358414	-0.19184	-0.118863	0.401881
CEP68	-0.368938	0.129849	0.00996624	0.159305	-0.665674	0.160731	-0.0466057	0.256382	-0.573189	0.201832	0.0562408	0.188506	-0.569378	0.181961	-0.071919	0.12026	-0.0943034	0.0196249	0.0248024	0.00602328
SULF1	0.61244	-0.544765	-1.09582	1.34974	0.0307007	-0.913412	-1.50409	1.91265	0.519034	-0.385931	-0.688021	0.699246	0.315877	-0.371206	-1.59474	1.76691	0.0502895	-0.212393	-0.374956	0.518346
PLCL2	0.97588	-0.645263	0.551435	-0.00506531	0.440131	-1.05059	0.713075	0.593756	0.85906	-0.628474	0.0911971	0.46454	0.343624	-0.275543	0.336786	0.122268	0.0956635	-0.143801	0.147147	0.115371
FN1	0.33521	-0.353283	-1.36046	1.40257	0.0785001	-0.830733	-1.75558	1.92112	0.115651	-0.150979	-0.572777	0.550902	0.0782216	-0.12775	-1.34143	1.20419	0.131422	-0.250336	-0.650923	0.676777
SLC7A8	-0.618546	0.226367	0.236308	0.0948546	-0.95722	0.118116	0.289621	0.308296	-0.392046	0.151075	0.229763	-0.00833868	-0.421882	0.122521	0.148745	-0.0257407	-0.296842	0.119431	0.0358581	-0.0566977
CBX5	0.15443	0.0156645	0.0342185	-0.280277	-0.233742	0.0515416	0.130527	0.0148907	0.109422	-0.0655599	0.135701	-0.0454787	-0.236985	0.151641	-0.0344129	-0.132372	-0.0564226	0.0482745	0.00285054	-0.0517653
QPRT	-2.67951	1.24681	-1.01089	1.07845	-2.39967	1.48764	-1.20672	0.401177	-1.79448	0.891546	-0.689957	0.388439	-1.64126	0.956475	-0.829362	-0.263527	-1.04564	0.613461	-0.518298	-0.199124
POFUT1	-1.06455	0.634533	-0.502627	0.124198	-1.12128	0.749033	-0.665193	0.178296	-0.734387	0.442893	-0.386118	0.013589	-0.35651	0.276886	-0.227291	-0.192476	-0.566031	0.379492	-0.320018	-0.167616
FOSL2	0.18772	-0.214241	0.24017	0.149419	0.258781	-0.430658	0.0026375	0.353219	0.252713	-0.272499	0.156623	0.292698	0.256604	-0.228233	0.160517	0.211523	0.0916751	-0.192409	0.0554634	0.245419
CHST5	0.216049	-0.454459	1.9368	-0.397883	0.57794	-1.02459	2.84368	-0.701039	0.290851	-0.281726	0.993337	-0.185948	0.126258	-0.256397	1.12991	-0.297438	-0.00321196	-0.0798965	0.416193	-0.0735241
VSIG2	-1.19469	0.192426	1.67	0.0153903	-0.779714	-0.771111	2.80409	-0.119028	-0.601671	0.0172002	0.688169	0.359966	-0.321165	-0.118708	1.11637	-0.220812	-0.065156	-0.152085	0.648326	-0.0352487
PDSS1	-0.0962903	0.0994857	-0.0779575	-0.0794613	0.0326056	0.287529	0.0522768	-0.39666	-0.07964	0.106767	-0.110992	-0.112826	0.138845	0.0863187	0.0297915	-0.35774	0.0789497	0.142272	-0.141084	-0.211211
ZMYND8	-0.969644	0.436919	0.0256479	0.162853	-0.84474	0.405106	-0.36931	0.253722	-0.619464	0.294123	0.116348	-0.0226988	-0.426468	0.272636	-0.144639	-0.178262	-0.296102	0.171852	-0.0374376	-0.108305
SLC7A11	1.00087	-0.316138	-0.0191834	-0.534248	1.12983	-0.172472	0.0190513	-0.523108	0.80237	-0.231824	0.0204396	-0.448587	1.21331	-0.261202	0.212054	-0.60793	0.350959	-0.0563892	0.0902655	-0.14233
ALOX5	0.737209	-0.798343	0.850668	0.534352	0.605859	-1.29242	0.666747	0.805459	0.569504	-0.473424	0.400971	0.27021	0.232587	-0.385302	0.377487	0.461676	0.264046	-0.232096	0.0655014	0.21294
FJX1	-0.192702	0.18007	-0.943351	0.426206	-0.0606076	0.0827977	-0.953369	0.464732	-0.146628	0.133377	-0.469601	0.0992043	0.0313116	0.0809271	-0.700406	0.276297	-0.0499678	-0.0118663	-0.262353	0.179339
FRZB	-1.34628	0.164508	0.893346	0.828332	-1.65528	-0.115564	0.479761	0.930733	-0.842615	0.146037	0.303665	0.546631	-0.601384	-0.064154	0.541405	0.311051	-0.280561	-0.0351922	0.127479	0.148175
FUT4	-0.0330258	0.071982	0.293566	-0.346014	0.147807	0.0686793	0.383992	-0.389037	0.0941635	-0.0184454	0.180875	-0.171951	0.19948	0.104312	0.244875	-0.610747	0.111327	0.208664	-0.113605	-0.354323
HEPACAM2	-0.634082	-0.141486	2.5118	-0.442269	-1.16861	-0.833053	2.91003	0.145369	-0.0738525	-0.298659	1.84134	-0.130465	-0.143489	-0.400876	2.71994	-0.841405	-0.0274849	-0.141629	0.70694	-0.102909
IFI6	0.747304	-0.621243	0.205438	0.483753	1.04693	-0.879294	-0.230025	0.52026	0.758608	-0.539637	0.180814	0.316253	1.47234	-0.620005	-0.0471848	0.221858	0.542656	-0.349017	-0.215028	0.398577
MSRB3	0.0673798	-0.309049	-0.933009	1.36707	-0.418814	-0.644988	-1.40288	1.81961	-0.0286034	-0.208763	-0.445305	0.817458	-0.122571	-0.26497	-0.660416	1.23238	-0.130972	-0.162982	-0.228726	0.460647
RNF144B	0.593871	-0.413573	0.00353857	0.278206	0.560706	-0.723853	-0.0333436	0.53432	0.416992	-0.347081	0.150101	0.276707	0.226252	-0.194427	0.0451386	0.239	0.295452	-0.28763	-0.0595398	0.352098
LYSMD2	0.805693	-0.20227	-0.354528	-0.339849	0.648539	-0.193968	0.0844294	-0.226205	0.522345	-0.15034	-0.340882	-0.101672	0.667568	-0.192944	-0.0970625	-0.0607563	0.551397	-0.0783123	-0.376414	0.0200554
LMOD1	-0.377703	-0.281391	-0.858437	1.86232	-0.539277	-0.740298	-1.43083	2.02691	-0.188681	-0.192105	-0.440365	0.978514	-0.356841	-0.245723	-0.523435	1.29839	-0.148731	-0.171947	-0.118787	0.430055
SPDEF	0.154176	-0.411177	1.78872	-0.327153	1.18632	-1.29658	2.32524	-0.474843	0.522326	-0.455883	0.946862	-0.00985561	0.13108	-0.163807	0.565683	-0.123458	0.149353	-0.201882	0.635058	-0.06201
TNFAIP8	0.691723	-0.433707	0.567678	-0.186965	0.431409	-0.647915	0.496406	0.232878	0.588035	-0.409244	0.619178	-0.0377187	0.503681	-0.381077	0.316299	0.250664	0.38874	-0.212012	0.0607506	0.113479
RAB26	0.555818	-0.443806	1.29879	-0.46673	0.864662	-0.943466	1.86454	-0.44164	0.571309	-0.263481	0.408896	-0.278767	0.350156	-0.332346	1.05964	-0.263275	-0.00453595	-0.118397	0.50967	-0.0551583
ZNF521	0.0130144	-0.227403	-0.533229	0.952822	-0.397971	-0.646167	-0.939075	1.55185	-0.0979221	-0.16072	-0.481412	0.802442	-0.188222	-0.274816	-0.557895	1.24214	-0.0959765	-0.298018	-0.510408	0.810351
ASPM	0.503023	-0.0209819	-0.21436	-0.498979	0.145386	0.0791064	0.0370693	-0.208672	0.295102	-0.0213638	-0.144089	-0.247935	0.248834	0.0536517	0.025351	-0.373891	0.437047	0.146429	-0.275506	-0.346066
WWTR1	0.525997	-0.376189	-0.941708	0.914026	0.517007	-0.662041	-1.45979	1.2746	0.296176	-0.262166	-0.436736	0.531266	0.250249	-0.280139	-0.740337	0.990465	0.0356828	-0.203624	-0.313209	0.48049
KRT23	-3.38068	1.77681	-0.892707	0.555254	-3.50673	2.01874	-1.69643	0.736602	-3.00449	1.68177	-0.95391	0.0529389	-2.25079	1.34919	-1.60551	-0.117272	-0.776486	0.42004	-0.292006	-0.134947
MOXD1	-0.231482	-0.1108	-0.886485	1.22075	-0.892613	-0.39242	-1.2674	1.74229	-0.399082	0.0101464	-0.557072	0.791017	-0.191131	-0.10222	-0.546926	0.814787	-0.123423	-0.140896	-0.226259	0.418159
AUTS2	-0.862825	0.385955	0.44829	-0.136212	-1.41116	0.321804	0.467423	0.253948	-0.591117	0.303071	0.353895	-0.211102	-0.366573	0.103201	0.129673	-0.0147059	-0.125401	0.0154445	0.0637653	0.0104128
ZBTB20	-0.243238	0.091024	-0.493354	0.429758	-0.203337	-0.157466	-0.22435	0.443539	-0.864315	0.24384	0.0751	0.445808	-0.480281	-0.0674719	-0.105765	0.674184	-0.118911	-0.0420311	-0.0215421	0.146433
GAS1	1.13726	-0.936543	-1.51216	1.95066	0.515553	-1.43953	-1.76518	2.38237	0.979011	-0.785275	-1.28896	1.46226	0.317597	-0.537358	-0.991245	1.73877	0.379164	-0.470407	-0.550582	0.860865
FBXO6	0.572136	-0.285757	0.000813018	-0.0320351	0.938043	-0.298433	-0.109403	-0.177869	0.583381	-0.274106	0.00239615	-0.0467251	0.91909	-0.247807	-0.142061	-0.121216	1.04451	-0.0935637	-0.416577	-0.203373
GALNT8	-0.418601	-0.247089	2.50989	-0.458245	-1.10685	-0.621862	2.74154	-0.0559607	-0.00236567	-0.280831	1.48315	-0.0748386	-0.0700646	-0.144516	0.802179	-0.158831	-0.0468828	-0.0472258	0.299849	-0.0460055
HSPB8	0.0262111	-0.41704	-0.80937	1.62978	-0.316372	-0.700538	-1.47589	1.86158	-0.0880585	-0.22082	-0.243458	0.816067	-0.187276	-0.194611	-0.433335	0.955777	-0.0922772	-0.0776477	-0.0116257	0.186761
MYOF	0.422731	-0.381502	0.494924	0.0972358	0.319435	-0.613658	0.128915	0.465719	0.306663	-0.301111	0.351237	0.191512	0.111171	-0.29733	0.192406	0.488838	0.248279	-0.18214	0.0604585	0.140121
GREM1	0.719286	-0.624898	-1.21626	1.49729	-0.031874	-0.898983	-1.81934	2.10909	0.542819	-0.473212	-0.566079	0.82795	0.334906	-0.373936	-1.98528	2.03659	0.25903	-0.345338	-0.478263	0.679833
GEM	0.0333576	-0.29321	-0.382118	0.998215	-0.005633	-0.598144	-0.626112	1.07093	-0.135439	-0.153148	-0.128212	0.640022	-0.170431	-0.249612	-0.834686	1.36302	-0.0832318	-0.217496	-0.345973	0.585244
AMFR	-0.167039	0.0393992	-0.0156829	0.13777	0.0152171	0.0784698	-0.114698	-0.0411305	0.377827	-0.107702	-0.3871	-0.000118269	0.71277	-0.137508	-0.134225	-0.210454	-0.0379073	0.0382969	-0.0532421	-0.0168603
NUFIP1	-0.454459	0.305606	-0.413819	0.0952164	-0.66616	0.399565	-0.21395	0.0607721	-0.455416	0.268751	-0.161794	-0.0183884	-0.356014	0.299977	-0.259087	-0.226585	-0.179058	0.160251	-0.132121	-0.105046
B4GALT1	0.0467309	-0.0500959	-0.0219099	0.0839635	0.0852392	-0.180786	-0.00206597	0.164954	0.243844	-0.199864	-0.133814	0.273833	0.263433	-0.0952472	-0.00984763	0.00234356	0.0281787	-0.0473429	0.0117485	0.058272
NOX1	-1.52003	0.591901	0.748891	0.0235557	-1.52858	0.817762	0.351634	-0.205828	-0.464939	0.269249	0.417317	-0.321061	-1.4306	0.653658	0.397923	-0.593437	-0.546574	0.391219	-0.154302	-0.281399
TINAG	-2.17257	1.02221	-0.0651913	0.332249	-1.85961	1.24157	-0.267684	-0.164454	-1.10349	0.430789	-0.078625	0.355063	-0.543262	0.43646	-0.161544	-0.461421	-0.337022	0.266358	-0.165513	-0.180317
SPINK4	-0.64809	-0.326801	3.67226	-0.713835	0.174793	-1.1915	3.89911	-0.824718	-0.259919	0.0174896	1.28354	-0.404702	0.209745	-0.449629	2.89508	-1.1665	0.159658	-0.393227	1.55356	-0.208524
PDLIM3	-0.187421	-0.188805	-0.990725	1.43906	-0.511553	-0.594462	-1.34143	1.78389	-0.254833	-0.158692	-0.615662	1.0726	-0.258441	-0.206615	-0.521835	1.11283	-0.0902451	-0.258041	-0.357425	0.662991
RBMS3	-0.231386	-0.0740917	-0.538273	0.886004	-0.546769	-0.396297	-0.928048	1.33912	-0.328565	-0.0130686	-0.302379	0.621946	-0.210865	-0.0981146	-0.272839	0.625923	-0.103433	-0.0859472	-0.0523511	0.22731
MOCS3	-0.788124	0.422438	-0.456724	0.276134	-0.813684	0.603376	-0.494585	0.0637365	-0.638773	0.353747	-0.297137	0.072184	-0.334392	0.35779	-0.377113	-0.302812	-0.135995	0.109189	-0.00910657	-0.104679
GNA15	0.0591902	-0.436284	0.812261	0.534997	0.488032	-0.859187	0.744903	0.314638	0.250375	-0.303835	0.440159	0.223086	0.245991	-0.387677	0.551395	0.33063	0.0718684	-0.101594	0.247762	0.00675815
GNG4	-3.4013	1.99847	-1.78193	0.593659	-3.76495	1.98158	-1.67315	0.933342	-1.97632	1.2315	-1.15123	-0.00505409	-1.16549	0.706599	-0.823001	-0.086207	-0.445332	0.270919	-0.258482	-0.0820221
GAS2L3	0.000826489	0.118028	0.26629	-0.497995	-0.203566	0.158076	-0.0453529	-0.0358985	-0.0156867	0.0443012	0.291233	-0.251934	-0.0651444	0.197513	0.200443	-0.568072	0.00833859	-0.00694172	0.0691745	-0.0277183
KCTD1	0.995743	-0.715798	0.365092	0.282647	0.979624	-0.889388	0.377971	0.239932	0.599552	-0.501929	0.325358	0.345994	0.369858	-0.228541	0.099311	0.154011	0.291025	-0.129896	0.0614492	0.0284641
RIIAD1	-1.68732	1.02209	-0.909259	0.229471	-1.21667	0.957043	-0.496604	-0.104909	-1.46247	0.816816	-0.563515	0.0841593	-0.542996	0.444112	-0.477879	-0.25344	-0.219471	0.156071	-0.0667323	-0.108877
ANK2	-0.0686119	-0.302859	-0.478472	1.23147	-0.525778	-0.788136	-1.17396	1.93431	-0.158667	0.00305447	-0.0799558	0.240364	-0.116889	-0.103163	-0.189597	0.493769	-0.107809	-0.125467	-0.110575	0.325446
TRIB2	1.39325	-0.802722	-0.0309884	0.230576	1.246	-1.08899	-0.163658	0.609737	1.15759	-0.574254	-0.161203	0.0755872	0.895943	-0.623505	0.00874456	0.710305	0.362219	-0.274614	-0.0204928	0.274096
CD274	1.5247	-0.604307	-0.448574	-0.200619	1.45403	-0.900101	-0.65723	0.521368	1.14245	-0.470746	-0.579827	0.0545064	0.583725	-0.231225	-0.19604	0.179513	0.141231	-0.0376169	-0.0324585	0.00244642
RACGAP1	0.231638	-0.031488	0.0120196	-0.246452	0.239196	0.0791078	-0.00229812	-0.246797	0.203567	0.0314841	0.0401452	-0.366019	0.126836	0.12734	0.0549134	-0.465252	0.193061	0.0690281	0.0788065	-0.261139
GRM8	-2.57538	1.16472	0.2119	0.323558	-3.07988	1.63303	-0.745886	0.405375	-2.2846	1.09074	0.843306	-0.323581	-0.621961	0.379061	-0.263796	-0.176689	-0.515175	0.259908	-0.144257	-0.0828902
GSN	-0.0711963	-0.318838	0.534011	0.590831	0.0745125	-0.685529	0.329508	0.598031	0.0541818	-0.312194	0.282381	0.583561	0.0139053	-0.12441	0.0721677	0.239947	-0.0307747	-0.208836	-0.0133736	0.374563
GPSM2	-0.65576	0.377647	-0.00400682	-0.095454	-0.84942	0.551772	-0.112545	-0.0619668	-0.590975	0.432948	0.0116981	-0.361444	-0.717888	0.432655	-0.0248199	-0.39266	-0.230139	0.207932	-0.145662	-0.150477
NME7	0.183883	-0.06682	-0.177476	0.0432892	-0.0687862	-0.064425	-0.128979	0.192796	0.13054	-0.103303	-0.21265	0.213437	-0.636555	0.0837073	0.23032	0.204335	0.0232519	-0.0428311	0.121912	-0.00209341
STRN3	0.460319	-0.236472	0.0498587	-0.041583	0.299114	-0.173044	0.060497	-0.0153458	0.584042	-0.312658	-0.112638	0.114324	0.959096	-0.313064	-0.0114674	-0.091399	0.113288	-0.0701649	-0.0420019	0.0772203
A1CF	-1.56827	0.714187	0.406404	-0.00439455	-1.68313	0.915497	0.0921578	-0.0820369	-1.43444	0.53289	0.514758	0.197356	-1.16483	0.584246	0.325738	-0.611661	-0.596692	0.387785	-0.0390389	-0.306298
ANXA1	0.604153	-0.613666	0.297713	0.60023	0.706662	-0.97788	0.0664337	0.692745	0.289479	-0.393726	0.361765	0.44726	0.681705	-0.500345	0.0801348	0.551165	0.900956	-0.423787	-0.253982	0.348203
HUNK	-2.24794	1.19176	-0.377759	0.195183	-2.27497	1.18186	-0.842671	0.489819	-0.307098	0.205045	-0.0594474	-0.100831	-0.66683	0.351359	-0.193373	-0.118981	-0.0804391	0.0401899	0.00251759	-0.0248931
HIP1	0.165864	-0.0810244	-0.539718	0.352242	-0.212141	-0.153708	-0.552338	0.625579	0.0741352	-0.055975	-0.173161	0.14264	0.0305323	-0.0123087	-0.416077	0.301048	-0.0746669	-0.0450919	-0.106087	0.169988
HMGB2	0.46864	-0.0984847	-0.102172	-0.319619	0.377044	-0.00618205	0.18019	-0.332482	0.369472	-0.0252939	-0.346612	-0.224144	0.159258	0.0549768	0.0252981	-0.296281	0.159957	0.0544264	0.169163	-0.264016
HMMR	0.436711	0.0797335	-0.410405	-0.543359	0.398957	0.132184	0.0148113	-0.422211	0.313585	0.0222045	-0.195185	-0.356684	0.4329	0.149783	-0.00296678	-0.75474	0.305198	0.0735779	-0.0564994	-0.261892
FOXA3	-0.587297	0.0200394	0.959204	0.113456	-0.166833	-0.155314	0.982791	-0.248354	-0.226983	0.036073	0.708272	-0.183649	-0.157349	-0.026718	0.969963	-0.488544	-0.0924236	-0.0187935	0.48175	-0.160522
HNF4G	0.3031	0.00441121	0.0396034	-0.460865	0.102435	0.0969714	0.147955	-0.264011	0.262442	-0.0846653	-0.347408	0.0679101	0.291153	0.116908	0.174968	-0.674107	0.108172	0.13144	0.0320798	-0.296158
HNRNPH1	0.148788	-0.00677117	-0.14122	-0.0932761	0.00936385	0.0424737	-0.108801	0.0027932	0.37252	-0.052027	-0.273334	-0.198713	0.751029	-0.158267	-0.097711	-0.220395	0.0440068	-0.0211514	0.0582514	-0.017812
HNRNPL	-0.0047179	8.04279e-05	0.155003	-0.0988246	0.00630175	0.0676243	0.0442162	-0.110031	0.586392	-0.209264	-0.178521	-0.120125	1.31002	-0.256541	-0.0932327	-0.487571	-0.00429967	0.0197395	0.121832	-0.0921793
HOXC6	2.79104	-1.6627	-0.112794	0.642685	2.18987	-1.67187	-0.503386	0.898517	0.59277	-0.274044	0.0176538	-0.0672772	1.90338	-1.0073	-0.142143	0.848298	0.448799	-0.291142	0.110814	0.188478
HOXD1	0.984694	-0.311544	-0.788644	-0.00189351	1.23968	-0.754505	-0.21987	0.241087	0.791783	-0.387922	-0.661751	0.33786	0.322059	-0.0960669	-0.00874781	-0.0493313	0.279542	-0.149553	0.142545	0.0269411
BIRC3	1.28038	-0.468713	0.00304969	-0.52997	1.05858	-0.68809	-0.0126569	0.162136	0.909087	-0.453354	0.0374244	-0.0233443	0.911053	-0.350939	-0.00347072	0.0388364	0.707629	-0.198729	-0.209429	0.0530552
HTR2B	0.722759	-0.787465	-0.476275	1.42577	-0.117559	-0.996332	-1.23514	1.95892	0.281893	-0.504635	-0.389867	1.15071	-0.13066	-0.43031	-0.560884	1.57264	-0.144998	-0.342956	-0.441349	0.877882
TNC	0.683006	-0.559562	-1.20291	1.36375	0.47082	-0.850841	-1.64758	1.63554	0.384805	-0.25824	-0.565338	0.476305	0.278305	-0.287262	-0.833064	1.0491	0.150651	-0.184987	-0.248721	0.353907
HYAL1	0.528634	-0.759482	1.23818	0.45782	0.696893	-1.17189	1.87788	-0.0662898	0.485442	-0.395674	0.688217	0.0223458	0.432734	-0.602459	1.58746	-0.0558289	0.140188	-0.1344	0.210852	0.0431765
ANO9	-1.06779	0.702386	-0.400446	-0.122376	-0.883908	0.715021	-0.192486	-0.192884	-0.652247	0.462898	-0.316054	-0.182137	-0.511845	0.340606	-0.217566	-0.215151	-0.448646	0.324319	-0.206427	-0.196181
APOBEC1	-0.792661	0.250363	1.48485	-0.574128	-0.523628	0.011048	1.23796	-0.362305	-0.2182	0.105526	0.677085	-0.357523	-0.465547	0.0242122	0.995999	-0.353731	-0.112754	0.0610266	0.221179	-0.152376
C1orf174	0.240095	-0.0990184	-0.0469546	-0.0373281	0.288425	0.00687132	0.0147071	-0.200403	0.274051	-0.0767075	-0.089625	-0.107274	0.594334	-0.0859372	-0.0610183	-0.282246	0.0863676	-0.00541394	-0.000965767	-0.0375789
IFI16	1.16056	-0.741356	0.299961	0.165732	0.536167	-1.00731	0.193603	0.766866	0.799239	-0.563474	0.316154	0.252041	0.481714	-0.582704	0.248122	0.812502	0.402065	-0.258326	-0.0880923	0.258999
MOGAT3	-1.60183	0.783382	-0.121101	0.214951	-1.36206	0.878077	-0.400132	0.0299165	-0.539304	0.195898	0.0468038	0.16518	-0.414236	0.307494	-0.218661	-0.221445	-0.396132	0.197121	0.000656143	-0.115334
IGF1R	0.0666008	-0.0252714	-0.269923	0.158088	-0.287712	-0.0366723	-0.192665	0.334098	-0.0591227	0.00525629	-0.142847	0.140164	-0.340985	0.0933245	-0.170024	0.201362	-0.0549687	-0.00496836	0.00703631	0.0348263
IGFBP5	0.18977	-0.181751	-1.25101	1.07141	-0.126644	-0.495039	-1.75136	1.64452	0.122172	-0.108425	-0.688549	0.495257	-0.0573768	-0.120419	-0.621523	0.792143	-0.0927006	-0.250906	-0.662627	0.806023
IL1RN	1.18567	-0.856933	-0.104972	0.715117	1.34376	-1.29813	-0.0767243	0.751813	0.772826	-0.454926	0.0408797	0.154848	0.535733	-0.245216	-0.0749814	0.170179	0.186894	-0.102209	0.124151	0.00721985
SHROOM2	-1.40478	0.605346	0.245166	0.168832	-1.97612	0.989157	-0.670727	0.436874	-1.10925	0.441322	0.28256	0.139653	-0.714959	0.543595	-0.760736	-0.13868	-0.0850212	0.0167167	0.0730385	-0.0184466
AQP1	-0.113702	-0.0224238	-1.05105	0.931647	-0.356714	-0.216089	-1.08457	1.08674	-0.201514	0.0113932	-0.689407	0.604285	-0.156452	-0.0717246	-0.923245	0.978888	-0.0250932	-0.0213312	0.180437	-0.0413003
AQP3	0.432665	-0.667414	1.51363	0.157968	0.544157	-0.896349	1.17467	0.0865701	0.488043	-0.447559	1.08784	-0.0634397	0.504195	-0.43158	0.884327	-0.0337857	0.254987	-0.363408	0.751152	0.0933464
IL15	0.972907	-0.483805	-0.0185235	-0.0466452	0.670443	-0.535438	0.300199	0.0528945	0.741926	-0.363985	-0.170528	0.0743425	0.618675	-0.266706	0.0777005	0.0383771	0.113427	-0.043021	0.0323064	-0.00589848
CXCL10	2.09331	-0.914641	-0.893019	0.140231	1.75228	-1.11285	-0.688101	0.604908	0.599835	-0.329149	-0.131083	0.146519	1.48964	-0.473397	-0.888026	0.45091	1.19665	-0.255655	-0.518828	0.0374796
IRF1	0.884777	-0.359804	-0.124264	-0.184285	1.02248	-0.408483	-0.121577	-0.0921975	0.762847	-0.335928	-0.161563	-0.0300174	0.751412	-0.193948	-0.20582	-0.0559221	0.634794	-0.130124	-0.130854	-0.0620508
ISG20	0.706925	-0.442965	-0.197383	0.335807	1.11905	-0.756991	0.027176	0.184739	0.652757	-0.439657	0.0437952	0.268913	0.815414	-0.311015	-0.094284	0.0926271	0.207607	-0.0846538	0.0914275	-0.0171216
EIF6	-0.785414	0.377161	-0.178232	0.204659	-0.426852	0.421276	-0.392781	-0.0194275	-0.635928	0.346447	-0.129567	-0.00339984	-0.336971	0.338358	-0.367873	-0.25959	-0.223886	0.31082	-0.271281	-0.263575
STT3A	0.225783	-0.0585471	0.021967	-0.172568	0.22912	-0.0787536	0.045204	-0.0760557	0.277508	-0.0875604	-0.102748	-0.076595	0.621045	-0.0993396	-0.0785215	-0.26101	0.12407	0.0269924	-0.09683	-0.0643665
JAK2	1.25736	-0.463702	-0.114875	-0.431318	1.02418	-0.63743	0.0532073	0.0865982	0.905693	-0.448487	0.00265256	-0.0126989	0.654268	-0.299281	0.0874794	0.0789163	0.241214	-0.101595	0.0859116	-0.00422074
JUN	-0.813794	0.23816	0.288614	0.299726	-0.617729	0.139399	0.112904	0.163536	-0.760445	0.217835	0.529004	0.132958	-0.624977	0.202354	0.0132551	0.0594415	-0.476853	0.156933	-0.0317886	0.0126352
MIA3	0.247349	-0.156325	0.485143	-0.254998	0.16666	-0.354111	0.396782	0.102144	0.154442	-0.148809	0.375146	-0.0182686	0.2841	-0.258772	0.587556	-0.0449476	0.0755056	-0.0737686	0.0877002	0.0385994
KLK1	-0.0650919	-0.339103	1.45237	0.0134371	0.0391462	-0.530456	1.77027	-0.361465	0.075947	-0.209104	0.879613	-0.0343696	-0.0487702	-0.1304	0.773786	-0.192195	-0.098372	-0.102401	0.800727	-0.177361
KIF11	0.638333	-0.0368181	-0.177995	-0.669704	0.451489	0.00814778	0.138035	-0.374009	0.473281	-0.0495431	-0.171923	-0.39021	0.647483	0.105274	0.0366375	-0.867889	0.527017	0.0622615	-0.00747249	-0.388693
KRT7	0.58987	-0.537729	0.490122	0.28616	1.0697	-1.20212	0.54152	0.469669	0.182599	-0.162476	0.149641	0.102817	0.229259	-0.139966	0.087455	0.0727368	0.126354	-0.0584082	0.171185	-0.0570257
CEP85L	0.898981	-0.523045	-0.00755054	0.153986	0.3462	-0.749504	-0.070306	0.722511	0.594673	-0.313204	0.0923202	-0.00901514	0.283814	-0.233713	0.0960926	0.246594	0.126797	-0.117828	-0.000353641	0.128986
RASL11A	-0.643459	0.377788	0.179374	-0.237403	-0.697939	0.319601	0.237845	-0.0717128	0.941377	-0.294687	-0.417281	-0.228644	0.854645	-0.175528	-0.0210747	-0.326639	-0.0350736	0.0439233	0.0204699	-0.0649823
C10orf99	-2.55341	1.19678	0.587739	-0.0479671	-4.04997	1.68137	0.797778	0.11421	-0.523381	0.241941	0.265642	-0.0928705	-2.3711	1.1639	0.569251	-1.11573	-0.930113	0.534221	-0.118143	-0.330521
KMT5A	0.207426	-0.0521312	0.174907	-0.267965	0.104207	-0.0226727	0.120424	-0.105554	0.21597	-0.0422672	0.00478901	-0.172365	0.030607	0.025425	0.137844	-0.188682	0.018469	-0.0200574	0.177315	-0.0656589
TRNP1	1.44322	-1.016	0.6824	0.248176	2.04767	-1.22814	0.166604	0.084046	1.16825	-0.703774	0.337304	0.126391	0.596419	-0.316996	0.15578	0.125434	0.902706	-0.458536	0.203622	0.17523
LCN2	0.340471	-0.107371	1.03036	-0.885801	1.32175	-0.422078	1.32812	-1.06654	0.0583979	-0.0325699	0.351937	-0.181924	0.074529	0.0224175	1.26445	-1.02917	0.304859	-0.15966	0.591182	-0.195807
SAMD12	-0.263713	0.144614	0.260167	-0.196588	-0.580846	0.231039	0.138402	0.0153402	-0.133313	-0.0035487	0.198418	0.0738866	-0.843316	0.306176	0.182101	-0.11862	-0.136583	0.0752024	0.0309484	-0.0674
LOX	0.699551	-0.470632	-1.0574	1.00377	0.263236	-0.748237	-1.38923	1.50159	0.496556	-0.388517	-0.512178	0.639713	0.359883	-0.351482	-0.836529	1.13505	0.393688	-0.310278	-0.521235	0.569005
DUOXA2	-1.93488	0.787521	1.85648	-0.674165	-0.67911	-0.221416	2.48267	-0.669299	-0.296236	0.191586	0.937592	-0.620154	-0.614544	0.052971	1.34172	-0.537662	0.124911	-0.106535	0.652946	-0.217932
LUM	0.28528	-0.333961	-1.04928	1.2092	-0.170706	-0.712038	-1.35005	1.71311	0.0300168	-0.256331	-0.547653	0.920063	0.0996626	-0.29015	-1.04932	1.37246	0.0413625	-0.386346	-1.14271	1.20221
LY6E	0.69134	-0.206956	-1.4542	0.578185	1.05812	-0.308694	-0.910111	0.199684	0.525014	-0.193935	-0.625812	0.161839	0.73162	-0.073805	-1.14355	0.340826	0.871715	-0.171416	-0.648208	0.138484
LYZ	1.23912	-1.09436	1.44228	0.226737	1.82768	-1.70458	1.17406	0.243554	1.07702	-0.904504	1.00525	0.400976	1.12812	-0.88052	1.29775	0.204685	1.36186	-0.841287	0.822701	0.256099
MAD2L1	0.389329	-0.013495	-0.193324	-0.374948	0.359966	0.181745	0.141841	-0.527238	0.368652	-0.00180956	-0.191784	-0.367618	0.446136	0.131299	0.0309486	-0.745807	0.339726	0.134187	-0.135131	-0.343028
MAP1B	0.150542	-0.208175	-0.748306	0.855705	-0.391573	-0.493593	-1.15289	1.48159	-0.0209371	-0.156528	-0.335126	0.612935	-0.136029	-0.24328	-0.65314	1.18626	-0.190741	-0.297614	-0.47781	0.845007
MB	-0.245062	-0.307607	2.12173	-0.274458	-0.780144	-0.424124	1.91131	-0.0449656	0.203906	-0.290368	1.46225	-0.305312	-0.207908	-0.219523	1.29822	-0.206888	-0.146793	-0.0659867	0.592726	-0.107387
MBD1	0.239887	-0.151731	0.102535	0.0027168	0.29915	-0.244966	0.0571246	0.0732953	0.295677	-0.126947	-0.0570423	-0.0230722	0.300668	-0.107799	0.048829	-0.0426456	0.145577	-0.0992707	0.0878349	0.043131
MDM4	0.10173	0.114065	-0.269246	-0.264524	-0.109038	0.0510616	-0.0305722	0.0248002	0.087204	-0.0175241	-0.0460049	-0.0424486	0.0125336	-0.00859625	0.00790726	0.00404338	-0.0515396	0.00867104	-0.0586684	0.0431133
MEIS1	0.141436	-0.308446	-0.973353	1.28968	-0.254779	-0.561178	-1.32715	1.57204	-0.0513864	-0.14087	-0.43076	0.663617	-0.0418929	-0.28452	-0.967375	1.42762	-0.111296	-0.141972	-0.270517	0.435631
MEIS2	0.991942	-0.795956	-0.356768	0.992484	1.08154	-1.29747	-0.593265	1.20328	0.543317	-0.480875	-0.196625	0.64698	0.69718	-0.789842	-0.176222	1.42912	0.0233726	-0.136266	-0.0194929	0.226095
MFAP2	-0.523535	0.00771121	-0.857432	1.29038	-0.469219	-0.253618	-1.16768	1.24966	-0.323643	0.0492739	-0.592617	0.611748	-0.279674	-0.0187076	-1.29719	1.22866	-0.0789781	-0.0942729	-0.368897	0.387345
SCGB2A1	-0.334925	-0.0512877	1.8214	-0.632067	-0.746757	-0.250881	2.13854	-0.400715	0.0239808	-0.271237	1.25368	-0.00935385	-0.0584385	-0.186754	1.08658	-0.270047	0.00257796	-0.0267476	0.170351	-0.0422288
MGP	-0.202976	-0.325133	-0.711644	1.63651	-0.603581	-0.807241	-1.44902	2.15876	-0.279861	-0.166459	-0.446252	1.03323	-0.41552	-0.359259	-0.939799	1.9277	-0.152331	-0.284205	-0.313915	0.718965
MICB	0.931814	-0.393485	-0.808878	0.304976	0.957685	-0.424664	-0.209322	0.0170763	0.309615	-0.135588	-0.0827242	-0.00484071	0.928649	-0.278381	-0.252057	0.0238447	0.713967	-0.215464	-0.144849	0.0452038
ASCL2	-2.08667	1.11666	-0.727434	0.408993	-1.62628	1.28581	-1.1031	0.0942184	-1.21866	0.734088	-0.361808	-0.126316	-0.816074	0.60196	-0.521801	-0.361608	-1.07465	0.714269	-0.358187	-0.433351
NR3C2	0.51549	-0.19019	0.644754	-0.64608	-0.0346624	-0.321193	1.06058	-0.175388	0.561789	-0.238851	0.228942	-0.232623	0.0712667	-0.0812288	1.06038	-0.626346	0.0479122	-0.0519056	0.398315	-0.139489
MMP2	0.142902	-0.312263	-0.893914	1.24396	-0.179485	-0.68793	-1.27209	1.6466	0.144403	-0.266089	-0.583871	0.817138	-0.0187398	-0.0834073	-0.39268	0.502597	0.0387997	-0.227288	-0.19735	0.460224
MN1	-0.565429	-0.0513501	-0.619052	1.34518	-0.69215	-0.38433	-1.33509	1.64199	-0.162241	-0.0311195	-0.0214942	0.301596	-0.394927	-0.17874	-0.628515	1.24432	-0.107237	-0.103418	-0.309211	0.388094
KLK12	-0.888412	-0.475651	3.08734	0.416514	-0.5174	-0.888011	2.47686	0.0352619	-0.315463	-0.150656	2.636	-0.631165	-0.156302	-0.131598	0.893317	-0.178002	-0.0133521	-0.0531446	0.44227	-0.126084
BCL2L15	-0.3771	0.204164	0.757409	-0.535577	-0.22486	0.0457483	0.653507	-0.272323	-0.172863	-0.089177	0.462377	0.203201	-0.267597	0.0356896	0.966713	-0.539376	0.163069	-0.0413966	0.237629	-0.139128
MT1X	0.699997	-0.418289	0.320512	-0.0720699	0.724334	-0.488467	0.246431	-0.00850791	0.588679	-0.370417	-0.0443801	0.220572	0.942623	-0.572289	0.166141	0.430024	0.924778	-0.382988	0.097481	0.0896385
MUC2	0.316821	-0.338484	2.3132	-1.1043	1.01325	-1.75226	3.45844	-0.439693	0.413472	-0.258876	0.734401	-0.263106	0.61489	-0.579857	2.51651	-0.94193	0.174751	-0.499519	2.17146	-0.349246
MUC4	0.367994	-0.105257	0.301779	-0.435404	0.888209	-1.28745	2.18563	-0.218664	0.315335	-0.157272	-0.124158	0.06623	0.179545	-0.294198	1.27254	-0.355386	0.102076	-0.186024	0.840436	-0.166263
MYB	-0.249056	0.178459	0.222399	-0.282029	-0.372143	0.325679	0.274558	-0.30714	-0.290932	0.251431	0.197065	-0.380487	-0.0851904	0.190241	0.21267	-0.540973	-0.218798	0.286333	0.167419	-0.446101
MYC	-0.565877	0.335225	-0.210054	0.0327981	-0.340839	0.421957	-0.180506	-0.192237	-0.30758	0.276844	-0.181366	-0.219651	-0.344772	0.410239	-0.35884	-0.434828	-0.234106	0.25341	-0.0965751	-0.249469
MYLK	-0.249959	-0.157658	-0.928484	1.4005	-0.597812	-0.440049	-1.29996	1.62967	-0.23167	-0.0978537	-0.340948	0.736709	-0.23684	-0.0886977	-0.500555	0.789688	-0.208403	-0.10273	-0.286736	0.430868
NDN	-0.233169	-0.0801786	-0.778327	1.06769	-0.499163	-0.337751	-1.13386	1.35164	-0.403537	-0.0471501	-0.534017	0.932299	-0.256058	-0.166467	-0.931394	1.3063	-0.203951	-0.285137	-0.575194	0.880288
ATOH1	-0.254623	-0.166453	2.20069	-0.692815	-0.551569	-0.747668	2.46169	-0.103953	0.430071	-0.273663	0.805696	-0.284964	0.0212222	-0.114539	1.00975	-0.463408	-0.0522888	-0.045692	0.219564	-0.00520434
NEK2	0.283335	-0.0102783	-0.220584	-0.217432	0.313531	0.13687	0.0163317	-0.37421	0.324518	0.0196842	-0.249763	-0.334731	0.532768	0.0971659	0.0503789	-0.754425	0.110725	0.0740083	0.055203	-0.212661
NEK3	-0.708095	0.439766	-0.403989	0.0824649	-0.835853	0.554779	-0.301055	0.0297553	-0.647588	0.408196	-0.328874	-0.0398978	-0.610118	0.438949	-0.295059	-0.311412	-0.189075	0.123668	-0.0647753	-0.0719963
NFIB	0.197672	-0.0806172	0.13359	-0.15004	0.0590754	-0.0901375	-0.0848398	0.117909	0.0453678	-0.0555296	0.0775681	0.0428353	0.129992	-0.0253483	-0.0873976	0.00741571	-0.00264782	-0.0220313	-0.0780808	0.0777946
NFIC	0.221072	-0.26418	0.107171	0.326981	0.296607	-0.466715	-0.0899381	0.423682	0.426191	-0.283269	0.172506	0.0878415	0.275495	-0.281307	-0.00790472	0.445106	0.0481858	-0.133094	0.18956	0.101945
ATP2A3	-0.0716389	-0.179873	0.872786	-0.010662	0.103913	-0.580462	1.08684	0.0346331	0.193713	-0.201881	0.487465	0.00727071	-0.0268523	-0.0877096	0.510834	-0.127736	0.0186343	-0.11071	0.44822	-0.0497883
NT5E	0.480034	-0.372918	0.550744	-0.0434512	0.769262	-0.640942	0.495576	0.00939296	0.223521	-0.237902	0.457473	0.0780667	0.554342	-0.462548	0.429335	0.323119	0.468167	-0.240244	0.0619693	0.116945
DDR2	0.383565	-0.345835	-1.02932	1.09056	-0.251107	-0.928884	-1.54807	2.13537	0.0145942	-0.250563	-0.588906	0.947428	-0.0780037	-0.290768	-0.893469	1.42246	-0.138899	-0.24893	-0.189701	0.58979
GPR143	-2.44777	1.21635	-0.122756	0.234614	-2.9257	1.80194	-1.02527	0.257312	-1.59207	0.845479	-0.156862	-0.0427584	-0.945905	0.673254	-0.796026	-0.222112	-0.549005	0.341233	-0.21634	-0.164813
ODC1	-0.0584451	0.0959304	0.109349	-0.249752	-0.00245474	0.203647	0.120144	-0.310502	0.10292	0.0985988	-0.15578	-0.303271	0.194789	0.103973	0.152423	-0.539362	-0.00236456	0.0984921	0.180561	-0.25518
CLDN11	-0.56574	-0.141851	-0.565024	1.55136	-0.877631	-0.5337	-1.29407	1.91796	0.0274509	-0.0651572	0.0431077	0.109515	-0.151791	-0.101711	-0.202303	0.530823	-0.131061	-0.117143	-0.241093	0.389873
OXCT1	1.39753	-0.61419	0.257233	-0.475957	0.793566	-0.645473	0.514736	-0.0112137	1.15546	-0.394643	0.0911523	-0.52235	0.850607	-0.494922	0.560776	0.0407168	0.10504	-0.0539674	0.112839	-0.0234704
DUOX2	-1.673	0.787481	1.424	-0.745354	-0.694194	-0.21254	2.06114	-0.437817	-0.505298	0.257133	0.63919	-0.357811	-1.20884	0.284037	1.86648	-0.943069	0.136392	-0.109321	0.515013	-0.150064
ASAP1	-0.074321	0.139692	-0.555589	0.106351	-0.425021	0.160071	-0.689162	0.458172	-0.0650549	0.0768691	-0.363432	0.0823097	-0.0709001	0.126201	-0.725417	0.275728	-0.0638097	0.0101158	-0.143834	0.0902703
HDGFL3	-0.221385	0.138383	-1.1527	0.719877	-0.927483	0.236203	-1.55269	1.16326	-0.395634	0.149232	-1.00884	0.671969	-0.178689	0.00946904	-0.666986	0.61654	-0.357716	0.00863349	-0.59348	0.479681
STMN3	-0.124649	0.313404	-1.4184	0.296631	-0.155362	0.14314	-1.11162	0.539662	0.0768886	0.220679	-1.03046	-0.111234	-0.0308773	0.0923583	-0.659687	0.275234	-0.0101984	-0.0274408	-0.199123	0.151961
PBX1	-0.760457	0.211026	0.0968204	0.428261	-1.49696	0.147332	-0.115774	0.841015	-0.833526	0.190375	0.148229	0.504544	-0.797465	0.054578	0.0743843	0.532611	-0.315234	-0.0222145	-0.00475108	0.211881
PCCA	-0.311991	-0.126341	0.893195	0.166876	-0.765327	0.0475255	0.985601	-0.112913	-0.165606	-0.161654	0.8963	0.146018	-0.283655	-0.0129774	0.535002	-0.0961611	-0.178189	0.0296167	0.177532	-0.0418681
PCDH7	0.103163	-0.302933	-0.870044	1.25812	-0.215871	-0.718919	-1.14304	1.63602	-0.116614	-0.123151	-0.23751	0.597417	0.0161802	-0.191691	-0.432803	0.764701	-0.070949	-0.110299	-0.071783	0.260287
PRELID3B	-0.444236	0.350229	-0.457254	-0.0090757	-0.423277	0.505296	-0.434413	-0.100143	-0.711539	0.358171	-0.220227	0.113086	-0.464899	0.415508	-0.299311	-0.382045	-0.367341	0.606791	-0.912654	-0.359758
GMNN	0.275361	-0.0178015	-0.0663056	-0.290863	0.322222	0.0699441	0.218078	-0.41029	0.189827	-0.0176136	-0.0433923	-0.176188	0.296156	0.0592053	0.287677	-0.618357	0.229538	0.0759723	0.000883458	-0.253494
SIDT2	0.0293707	-0.148137	0.316708	0.140977	0.061048	-0.404851	0.261223	0.305546	0.0799164	-0.16841	0.110062	0.272218	0.148843	-0.224435	0.252742	0.233292	-0.017684	-0.0853041	0.0775819	0.113975
PCOLCE	-0.0197764	-0.242604	-0.861298	1.26183	-0.0223384	-0.602551	-1.02214	1.30541	0.00615997	-0.162012	-0.395708	0.624916	0.0233485	-0.237078	-0.953003	1.24242	0.0325162	-0.229616	-0.313975	0.526294
NUSAP1	0.618872	-0.0714719	-0.292505	-0.472072	0.464558	0.0571474	0.0930701	-0.416676	0.540523	-0.0690137	-0.400746	-0.30282	0.516556	0.0476847	0.0456963	-0.615426	0.438401	0.0138986	0.0719349	-0.298994
IER5	0.363958	-0.259754	0.285371	-0.00481581	0.532914	-0.451765	0.352953	0.0105391	0.312393	-0.221611	0.168496	0.0777193	0.384646	-0.321323	0.365994	0.176267	0.622914	-0.150228	-0.1005	-0.0370554
ARMCX1	0.0752677	-0.243011	-0.919079	1.16975	-0.379665	-0.484943	-0.969871	1.36258	-0.206269	-0.145677	-0.593504	0.964244	-0.154591	-0.240599	-0.905951	1.37781	-0.0697574	-0.146861	-0.389487	0.481071
PDE1A	-0.181342	-0.216664	-0.574593	1.22284	-0.558608	-0.558885	-1.31383	1.75574	-0.215015	-0.130132	-0.259865	0.754664	-0.120114	-0.123063	-0.229065	0.573663	-0.0739172	-0.0823351	-0.0614985	0.209726
HOOK1	0.108378	0.164639	-0.1789	-0.470556	-0.119743	0.266942	0.0354665	-0.265351	0.030647	0.060774	-0.0114808	-0.190367	0.188808	0.194111	0.150258	-0.75286	0.0188637	0.162166	0.0404529	-0.303249
PDE4B	0.44174	-0.517819	0.348273	0.535406	0.052618	-0.77053	0.268489	0.748252	0.470906	-0.341543	0.0311519	0.257192	0.289298	-0.348852	0.228935	0.427937	0.147349	-0.0962193	0.0131671	0.0746331
PDE4D	0.71351	-0.426508	0.441361	-0.15088	0.360786	-0.60177	0.394143	0.278659	0.427637	-0.336986	0.284492	0.164082	0.218168	-0.182537	0.199348	0.106586	0.116704	-0.113687	0.117422	0.068232
LIMA1	0.320937	-0.21627	0.821628	-0.425257	0.403245	-0.411982	0.63045	-0.107858	0.160032	-0.245258	0.770038	0.00977083	0.20473	-0.195673	0.813881	-0.290025	0.234235	-0.13322	0.105407	0.0429307
GTSE1	0.393701	0.00277844	-0.243608	-0.390506	0.413958	0.0569866	0.0634635	-0.367868	0.429433	-0.0496984	-0.123183	-0.359573	0.107126	0.112554	-0.0413276	-0.342265	0.121606	-0.00857588	0.195908	-0.150643
PDK3	0.0744548	0.0501672	-0.00143551	-0.237107	0.0841737	0.234666	-0.26815	-0.18897	0.0501746	0.0199359	0.0666831	-0.15243	-0.396378	0.242309	-0.21261	-0.0824775	-0.00336106	0.0652455	-0.0830584	-0.0660087
RASD1	-0.475049	-0.323186	1.96261	0.195584	-0.686737	-0.794523	1.80978	0.3985	-0.0577405	-0.250898	1.38581	-0.0279155	-0.273242	-0.286902	1.05897	0.18848	-0.0612543	-0.136735	0.429712	0.0469031
ENPP3	-2.62134	1.29431	-0.26409	0.363442	-2.99951	1.36125	-0.514242	0.554306	-1.94276	0.920063	0.289537	-0.0242609	-0.881601	0.473499	-0.111025	-0.283009	-0.421255	0.192232	-0.119399	-0.0329442
SERPINF1	0.0672876	-0.304881	-0.656305	1.16827	-0.190173	-0.660816	-1.08417	1.51702	-0.0459164	-0.177406	-0.571767	0.827313	-0.162266	-0.299891	-1.14769	1.70317	-0.00317687	-0.204685	-0.231918	0.462561
GALNT7	0.43943	-0.16301	0.556959	-0.553367	0.258045	-0.190841	0.627715	-0.280615	0.265965	-0.172013	0.466253	-0.151724	0.143569	-0.062384	0.78584	-0.540709	0.196045	-0.00576885	0.162188	-0.179032
ATP8B1	0.239692	-0.113249	0.330767	-0.254962	0.214233	-0.171191	0.672321	-0.300992	0.164688	-0.100828	0.07442	0.00744083	0.0421419	0.0102073	0.397003	-0.347789	0.0872821	0.0363427	0.00654312	-0.112046
PGGT1B	0.392588	-0.105381	0.0270546	-0.282907	0.227312	-0.0559736	0.100574	-0.132944	0.244037	-0.129305	-0.0469795	0.0442697	0.117832	-0.0197233	0.193562	-0.196928	0.155437	0.034035	-0.0885481	-0.0975038
ABCB1	-1.55729	0.478046	0.510549	0.54216	-2.23115	0.499625	-0.0156509	0.828957	-1.22174	0.341488	0.381991	0.488985	-1.04597	0.371264	-0.0378526	0.0628171	-0.119481	0.0477041	-0.000207697	-0.0148303
SERPINA1	0.0873585	-0.511108	2.09587	-0.174835	0.633133	-0.683349	1.13734	-0.20666	0.19572	-0.311842	1.28372	-0.142562	0.0644508	-0.278109	0.999794	-0.095232	0.226414	-0.169723	0.425205	-0.0524765
SERPINB5	1.29215	-0.906456	0.806124	0.0812198	1.80903	-1.15554	0.517107	-0.0447166	0.991438	-0.66921	0.507392	0.173347	0.930808	-0.476274	0.639315	-0.133589	0.565272	-0.193814	0.0293831	0.0022822
PKP2	0.502229	-0.234051	0.263477	-0.251399	0.342595	-0.116335	0.314391	-0.251605	0.435484	-0.209212	0.271609	-0.169157	0.377745	-0.0173616	0.344101	-0.545186	0.267419	0.00825196	0.0889713	-0.204709
PLA2G4A	1.0711	-0.673637	0.822695	-0.245765	1.35054	-1.22061	0.638151	0.25951	1.0541	-0.645633	0.407987	0.0853527	1.53435	-0.996747	1.17226	0.212476	0.269988	-0.109061	0.0930055	-0.010958
PLAGL1	-0.906556	0.485535	-0.122693	0.045419	-1.27746	0.563764	-0.130884	0.206737	-0.647276	0.359321	-0.132191	-0.020578	-0.847697	0.361256	-0.175523	0.00718078	-0.242239	0.105364	-0.182995	0.0473328
PLAGL2	-1.14705	0.690338	-0.427666	0.0387581	-1.12672	0.789272	-0.696285	0.150359	-1.31741	0.708453	-0.222137	-0.00818702	-0.744606	0.634288	-0.555348	-0.481082	-0.58833	0.46821	-0.395906	-0.266347
PLCB4	-1.89818	0.952437	0.413713	-0.188011	-2.09755	0.921511	-0.0918247	0.276587	-1.62626	0.791543	0.643636	-0.292872	-1.57038	0.771038	0.33474	-0.709073	-0.62371	0.277199	-0.105506	-0.0721954
FXYD6	-0.369878	-0.269341	-0.50441	1.57891	-0.555783	-0.514231	-1.1176	1.59178	-0.309038	-0.140506	-0.309735	0.929919	-0.354601	-0.255403	-0.718524	1.46	-0.163782	-0.137015	-0.230787	0.435954
MIS18A	0.265519	-0.0399219	-0.172479	-0.145857	0.199932	0.0614312	0.216163	-0.320946	0.27204	-0.039506	0.0114163	-0.255512	0.302719	0.0670709	0.17063	-0.559546	0.146237	0.0230851	0.046937	-0.142297
POLE2	0.515325	-0.0250051	-0.0851169	-0.593039	0.430869	0.132438	0.108972	-0.494827	0.482651	-0.0597277	-0.167404	-0.378451	0.656298	0.040167	0.0778073	-0.746148	0.154135	-0.00969001	0.0524844	-0.0943139
RHOF	0.808633	-0.347572	-0.453543	0.112446	1.42014	-0.64322	-0.20188	-0.0182688	0.839496	-0.436964	-0.395581	0.258746	0.602911	-0.135415	-0.154848	-0.101667	0.540746	-0.136113	-0.0708289	-0.0308497
RNF186	-0.837871	0.00708634	1.36291	0.223223	-0.518915	-0.0701898	1.01658	-0.14513	-0.33609	0.106478	0.618935	-0.176209	-0.7314	0.151622	1.0582	-0.470106	-0.239484	0.124187	0.31233	-0.23523
L1TD1	-0.257877	-0.236155	2.4127	-0.645443	-1.8237	-0.425988	3.68623	-0.356268	0.0512252	-0.144944	2.04219	-0.797912	-0.170941	-0.425826	2.31565	-0.465589	-0.197722	-0.339058	1.62241	-0.139076
TMEM106B	0.0628297	0.036354	-0.127518	-0.0983597	-0.237927	0.135871	-0.0514574	0.0161893	-0.165475	0.0194744	0.108045	0.104905	-0.457997	0.124867	0.0627344	0.0628057	-0.119431	0.117625	-0.396217	0.0670254
EPDR1	-1.58863	0.669639	-0.082738	0.475208	-1.61132	0.715374	-0.872802	0.646073	-1.39139	0.581727	0.0298277	0.278255	-1.68753	0.663406	-0.789601	0.466442	-1.15429	0.442236	-0.934603	0.35764
TRPM4	-0.577594	0.0656749	0.675169	0.170441	-0.395823	-0.0869981	0.786364	-0.0763505	-0.320647	0.0104042	0.552768	0.0878753	-0.290419	-0.0335091	0.762444	-0.203011	-0.0749583	-0.0146801	0.374996	-0.123218
ASPN	0.146927	-0.331113	-1.39967	1.63204	-0.508812	-0.702803	-1.76422	2.14616	0.352182	-0.405767	-1.43254	1.36929	-0.285498	-0.384358	-1.41728	2.21432	-0.274428	-0.334231	-1.32978	1.38126
PPP1R14D	-1.40965	0.667476	0.501308	-0.164612	-1.36392	0.79111	0.228206	-0.210607	-0.938659	0.357397	0.327596	0.111712	-1.2893	0.588207	0.274244	-0.472117	-0.548228	0.336904	-0.0332895	-0.250135
INO80D	0.175333	0.0760453	-0.172468	-0.330874	-0.0547665	0.0518638	-0.0193722	-0.0169689	-0.261027	0.0710021	0.0762338	0.112444	-0.301971	0.130474	0.0189643	-0.0602679	-0.0662153	0.0589047	-0.0367267	-0.0443563
RNF43	-1.57107	0.710834	0.30874	0.0747553	-1.52118	0.784836	-0.0369045	0.0435522	-0.760455	0.411427	0.0953331	-0.132238	-1.25262	0.671899	-0.0828756	-0.453701	-0.851236	0.510593	-0.227066	-0.279034
RHBDL2	-0.285645	-0.180097	1.24938	0.0324748	-0.0114599	-0.635002	1.42371	-0.0118044	-0.175889	-0.224784	0.958085	0.288918	-0.0668823	-0.124586	0.860133	-0.252018	0.225563	-0.117908	0.445162	-0.149154
RNF125	1.14807	-0.642414	0.384031	-0.138936	1.0071	-0.986198	0.886921	0.058442	0.491535	-0.429029	0.375308	0.270134	0.737276	-0.437769	0.615413	-0.0360123	0.10532	-0.0685128	0.128795	-0.00720974
TIPIN	0.719692	-0.128769	-0.341931	-0.425485	0.5884	-0.00946438	0.0743535	-0.404959	0.686117	-0.158068	-0.299217	-0.315815	0.745604	-0.0916631	0.0220911	-0.464337	0.228863	-0.00869267	0.0763429	-0.148813
PPP1CB	0.118861	0.00404955	-0.216932	-0.0291992	-0.0767394	0.0597844	-0.0469666	0.0027134	0.0629607	-0.0782541	-0.250648	0.2566	-0.280696	0.0853083	-0.0278228	0.0645617	-0.0166479	0.0733421	-0.448044	0.111425
PARPBP	0.287447	0.0989373	-0.0484294	-0.632521	0.0664169	0.261441	0.0730665	-0.398214	0.128331	0.0376208	0.0826692	-0.307727	0.249824	0.114589	0.0739788	-0.558702	0.122264	0.136934	-0.154825	-0.218973
MCUB	1.20497	-0.567571	-0.0891884	-0.0975511	0.947985	-0.60761	0.301773	-0.037922	1.10664	-0.466974	-0.178927	-0.126146	0.841407	-0.385196	0.0537023	0.144433	0.369516	-0.152303	-0.157127	0.133326
PRPF39	0.303255	0.00329682	-0.14509	-0.332768	-0.00535023	0.0599662	0.00908898	-0.0739745	0.371334	-0.0778457	-0.190967	-0.175099	0.964621	-0.228678	0.00500129	-0.314577	0.16865	-0.0105526	-0.310874	0.0821771
PPP1R3C	-0.239503	-0.160388	-0.950386	1.40811	-0.639259	-0.461812	-1.18767	1.62043	-0.495366	-0.048055	-0.864792	1.23242	-0.15963	-0.121519	-0.386412	0.718416	-0.170486	-0.144812	-0.452938	0.564585
PPP1R3D	-0.830082	0.553566	-0.796034	0.213586	-0.881001	0.547526	-0.548923	0.204064	-0.792489	0.422345	-0.318592	0.105144	-0.548863	0.451401	-0.631187	-0.15599	-0.3719	0.332627	-0.462597	-0.123063
SAMD4B	-0.104911	0.0444373	-0.0499541	0.060995	-0.0144321	-0.0502426	-0.2421	0.203417	0.0646453	-0.0769958	0.00287115	0.11385	-0.257576	0.0736389	-0.0650677	0.098962	-0.0775872	0.0198159	-0.00374579	0.010949
ANO1	0.933813	-0.836826	0.494545	0.605246	0.95572	-1.29925	0.77113	0.532921	0.584379	-0.48132	0.119852	0.423666	0.642027	-0.598639	0.459827	0.554967	0.157612	-0.135223	0.110414	0.0856187
CEP55	0.581961	-0.0304602	-0.110778	-0.653829	0.437308	0.038648	0.143854	-0.404984	0.511532	-0.00736816	-0.134727	-0.568718	0.531142	0.112316	0.180269	-0.883192	0.375282	0.0449686	-0.0162384	-0.27235
SBNO1	0.267415	-0.0454263	0.0541184	-0.287517	0.0525442	-0.0678538	-0.136852	0.123878	0.32414	-0.0943807	-0.000983077	-0.174332	0.026846	0.0517224	-0.0435973	-0.119438	0.0180457	0.0563161	-0.0333921	-0.0876993
RAVER2	-0.0135812	0.090621	0.304943	-0.430744	-0.0651375	0.0966233	0.331636	-0.258033	-0.0830517	0.0642648	0.0859923	-0.105321	0.140848	0.0293236	0.255894	-0.382361	0.0024291	0.0614084	0.182025	-0.196203
C4orf19	0.0166152	0.0216374	0.586663	-0.479193	0.204473	-0.114658	0.661326	-0.356928	0.161992	-0.125177	0.359705	-0.0807057	0.320699	0.00477559	0.702483	-0.804961	0.0686671	-0.0166315	0.230794	-0.125759
RNLS	-1.70638	0.675924	0.228773	0.411001	-2.11303	0.647375	-0.254271	0.706943	-1.21246	0.430915	0.224281	0.331408	-0.506692	0.143778	0.121833	0.018091	-0.118546	0.031006	0.0147437	0.00519727
PPP3R1	0.223293	-0.0316709	-0.0908942	-0.164505	0.106166	0.00947344	-0.0512844	-0.0508655	0.270216	-0.194481	-0.121223	0.219044	0.65475	-0.115006	-0.118955	-0.224098	0.00295967	0.0505816	-0.126383	-0.0229969
HJURP	0.351233	-0.0212679	-0.297274	-0.230528	0.342892	0.169583	-0.0760455	-0.381454	0.380908	-0.0368933	-0.299453	-0.234495	0.450127	0.120121	-0.0843378	-0.639363	0.596912	0.123168	-0.0761039	-0.494679
TMEM176A	-1.38226	0.461922	0.253197	0.516182	-1.40364	0.637385	-0.387706	0.340073	-0.129049	0.050032	-0.0294115	0.0533697	-0.956546	0.332371	-0.177525	0.177462	-0.74597	0.256451	-0.174327	0.0640986
MCM10	0.611183	-0.089451	-0.282411	-0.420053	0.55681	0.1252	-0.115848	-0.442393	0.6398	-0.139617	-0.263508	-0.322999	0.574592	0.0989833	-0.194724	-0.620767	0.137569	-0.0020128	0.00545957	-0.074492
PRELP	-0.261138	-0.402152	-0.834053	2.00689	-1.00737	-0.901903	-1.65532	2.64442	-0.145916	-0.193722	-0.165181	0.778396	-0.229306	-0.218053	-0.420369	1.04172	-0.185134	-0.305873	-0.428185	0.83084
PREP	-0.0982355	0.0390234	0.315576	-0.18184	0.000480684	0.0257275	0.30452	-0.199368	-0.0296853	0.033847	0.27991	-0.200713	0.0657626	0.0810545	0.352407	-0.510374	0.0204405	0.0610924	0.0509231	-0.139492
PRF1	1.32967	-0.542257	-0.717217	0.0871171	1.36195	-0.744304	-0.733876	0.434368	0.959743	-0.408056	-0.575302	0.126098	0.640312	-0.196026	-0.310061	0.124172	-0.00771097	-0.0360276	0.131509	-0.00145306
IL17RB	-0.0443223	0.241989	-0.182543	-0.462582	0.263639	0.312745	-0.2632	-0.40042	0.0675028	0.167898	-0.485682	-0.25785	0.355668	0.187793	0.0216569	-0.795689	-0.0142235	0.163173	-0.183959	-0.17387
ITLN1	-1.19064	0.312719	2.23462	-0.695605	-1.43547	-0.852291	3.3366	0.103472	-0.137488	0.0382262	0.632444	-0.263737	-0.577402	-0.196869	2.65222	-0.900286	-0.135321	-0.219364	1.05415	-0.0881992
TENT5A	0.641453	-0.387977	0.626547	-0.279386	0.73977	-0.642516	0.434765	0.0636577	0.494763	-0.345594	0.546399	-0.0422493	0.409154	-0.280851	0.404218	0.0277534	0.270761	-0.168875	0.177004	0.0468626
DEPDC1	0.767248	-0.0952459	-0.16618	-0.700779	0.631316	-0.0218405	0.232468	-0.504635	0.648462	-0.115579	-0.135687	-0.465519	0.767694	-0.00409834	0.151082	-0.790955	0.320289	0.0222431	-0.0296785	-0.197352
DEPDC1B	0.367757	0.0195818	-0.248037	-0.396373	0.261777	0.16477	0.0781335	-0.408964	0.351976	0.049135	-0.235033	-0.454258	0.687162	0.151689	-0.0639496	-0.945042	0.0935176	0.0736715	-0.0113971	-0.169162
ST6GALNAC1	-0.0746723	-0.0591698	1.63689	-0.848247	-0.197116	-0.499841	1.93335	-0.337675	0.0140056	0.014562	1.15104	-0.679188	0.204436	-0.216798	1.95301	-1.05529	0.0151425	-0.0915945	0.780149	-0.247154
PRKCI	0.184229	0.0143813	-0.123295	-0.211461	0.0118154	0.0741282	-0.0327228	-0.0789485	-0.241256	0.0680882	0.0840551	0.0901978	-0.104893	0.0828066	0.0529718	-0.145886	0.0787086	0.0676264	-0.241596	-0.0349977
PBK	0.829433	-0.224382	0.0168016	-0.565659	0.935408	-0.0795816	0.399781	-0.721248	0.704484	-0.149964	-0.110785	-0.462544	1.09281	-0.00182519	0.189237	-1.1172	0.435745	-0.0496868	0.0680402	-0.188705
RNF114	-0.479351	0.264767	-0.20022	0.0943347	-0.487517	0.391846	-0.24331	-0.0276752	-0.454248	0.267189	-0.1565	-0.0187296	-0.333645	0.325456	-0.257429	-0.31027	-0.214505	0.155196	-0.132324	-0.0770884
PDGFC	0.0175192	-0.264979	-0.619738	1.1059	-0.587972	-0.488308	-0.898625	1.46022	-0.14396	-0.123786	-0.360626	0.701068	-0.145078	-0.264927	-0.793287	1.3479	-0.016759	-0.128678	-0.177216	0.314677
ANKH	-0.697967	0.264199	0.0424817	0.235667	-0.947602	0.22287	-0.0825797	0.381085	-0.531702	0.297677	-0.120699	-0.0168399	-0.410638	0.111131	0.0412694	0.0690728	-0.281494	0.0781603	-0.106064	0.0757563
PROX1	-0.770237	0.385577	-0.110612	0.115093	-1.00815	0.368873	-0.650557	0.556869	-0.477404	0.321445	-0.060841	-0.180797	-0.810036	0.411913	-0.189502	-0.140655	-0.86279	0.420201	-0.353845	-0.0569493
NPDC1	-0.0800417	-0.173127	0.787899	0.0405748	0.0788091	-0.303834	0.969542	-0.218499	0.238582	-0.180227	0.755612	-0.251872	0.124247	-0.235899	0.839896	-0.1377	0.0118136	-0.0847393	0.267271	0.00139969
SAR1A	0.252189	-0.0989032	0.000939412	-0.0869809	0.214097	-0.13439	-0.00112612	0.0262371	0.130514	-0.0690801	-0.0449183	0.0342075	0.474538	-0.184448	0.0328841	-0.000611426	0.111138	-0.0503195	-0.0686733	0.0584675
ZC3HAV1	0.288188	-0.0510143	-0.0663106	-0.219763	0.109723	-0.0772654	-0.0619456	0.0574326	0.0476055	-0.08253	0.0920462	0.101854	0.166095	-0.0760483	0.0450702	0.00380803	0.146685	-0.0329199	-0.124138	0.0377384
TCEAL7	-0.0723193	-0.0915596	-0.720442	0.834851	-0.503862	-0.398796	-0.970901	1.3384	-0.233348	-0.133686	-0.483183	0.908488	-0.23356	-0.287769	-0.652406	1.38253	-0.0593971	-0.194955	-0.381679	0.55232
RAD18	0.221551	0.0538777	-0.117501	-0.373172	0.101498	0.2146	-0.105305	-0.265651	0.164186	0.0326256	0.0818635	-0.340699	0.129838	0.11861	0.0374763	-0.4341	0.0454404	0.0748	-0.0670359	-0.116787
PSMA7	-0.573573	0.291663	-0.379969	0.275501	-0.386848	0.431456	-0.45408	-0.0234139	-0.418544	0.261869	-0.199735	-0.0276861	-0.281221	0.357766	-0.504886	-0.25906	-0.245808	0.278072	-0.435646	-0.113794
AGPAT4	0.646239	-0.616282	0.168302	0.636433	0.415526	-1.09454	0.211351	0.939315	0.354991	-0.345021	-0.0255212	0.446597	0.27674	-0.300503	0.15807	0.371861	0.0787632	-0.254527	-0.0762051	0.423182
PAK6	0.635374	-0.154623	-0.282768	-0.278938	0.717537	-0.0673174	0.273117	-0.527179	0.340514	-0.117935	-0.104181	-0.0787326	0.606703	-0.0467626	-0.0242556	-0.415586	0.471134	0.0391758	0.125907	-0.386535
ARNTL2	1.13414	-0.396101	0.100787	-0.587103	0.673533	-0.490279	0.126515	0.0922465	1.09426	-0.423692	0.0947712	-0.37021	0.755304	-0.3209	0.186542	-0.0304297	0.37858	-0.14577	0.167919	-0.0462798
KIF15	0.187254	0.139419	-0.108119	-0.560897	0.0709138	0.251464	-0.0173381	-0.339163	0.0825762	0.165983	-0.271658	-0.388304	0.302878	0.228798	0.0519536	-0.870081	0.179247	0.103385	-0.124215	-0.209114
TWSG1	0.664416	-0.470308	0.0680124	0.288165	0.441703	-0.613814	0.0568402	0.427674	0.644834	-0.413271	0.161121	0.147431	0.399574	-0.369281	0.0449712	0.510386	0.145506	-0.16269	-0.204669	0.297058
KNL1	0.744584	-0.1361	-0.202823	-0.534917	0.470726	-0.0751164	0.125005	-0.278601	0.656611	-0.119096	-0.200986	-0.43159	0.43593	-0.0431587	0.0797597	-0.344952	0.18929	0.00211231	0.0974503	-0.155992
ASPHD2	1.21807	-0.55527	0.234116	-0.368137	1.34294	-0.846579	0.472919	-0.0958889	1.0323	-0.485443	0.166448	-0.169485	0.938917	-0.353823	0.332993	-0.220624	0.569588	-0.173193	0.00197616	-0.0209346
ADGRG6	1.52204	-0.584151	0.619482	-0.97566	1.71899	-0.983739	0.733734	-0.314141	1.15497	-0.538494	0.362125	-0.296873	0.693879	-0.286189	0.341218	-0.170867	0.255593	-0.075876	0.105378	-0.0651057
ARFGEF3	0.277423	-0.203971	0.780509	-0.369691	0.120457	-0.382953	0.616561	0.0451701	0.00345434	-0.0253871	0.5797	-0.252883	0.111849	-0.0706256	0.729298	-0.451374	0.132313	0.00046536	0.235356	-0.191551
PTCH1	-0.836968	0.426254	-0.268619	0.206302	-1.12355	0.393733	-0.289351	0.401196	-0.447919	0.258555	-0.104482	-0.032778	-0.371659	0.203393	-0.10886	-0.0840331	-0.264415	0.0922185	0.00771178	-0.0144921
PTGER2	0.422437	-0.659972	1.44798	0.196831	0.575712	-1.18808	1.33442	0.33039	0.640391	-0.59852	0.858825	0.253807	0.532532	-0.539162	1.125	0.0311053	0.129714	-0.141431	0.199635	0.0663616
PTGER4	-0.130428	-0.0354495	0.495758	-0.0597849	-0.157873	-0.261615	0.499829	0.140686	-0.018129	-0.0557177	0.441705	-0.0719028	-0.0278126	-0.106361	0.642184	-0.175484	0.0029419	-0.00554827	0.156562	-0.0711167
PTGIS	-0.137769	-0.343525	-0.964867	1.76678	-0.983517	-0.693917	-1.74304	2.42658	-0.0717976	-0.167228	-0.592674	0.845775	-0.193401	-0.181271	-0.463723	0.950478	-0.064571	-0.117044	-0.0356629	0.249953
SPC25	0.27983	0.072767	-0.538297	-0.219401	0.258214	0.244192	-0.0892155	-0.410215	0.344672	0.0186676	-0.486409	-0.229955	0.426756	0.27166	-0.239458	-0.877608	0.0531377	0.116192	0.0400267	-0.244474
USP28	0.321543	0.00369617	-0.0799742	-0.403496	0.11471	-0.0339383	0.0635184	-0.0672617	0.218645	-0.0311693	-0.110152	-0.14223	0.576362	-0.0712685	-0.0963852	-0.276535	0.0502852	0.0042203	0.0346255	-0.0519899
QSOX1	0.462422	-0.318112	0.458711	-0.10327	0.828101	-0.667929	0.508852	-0.00289687	0.655175	-0.350353	0.279125	-0.0923822	0.264348	-0.246468	0.414979	0.0665859	0.18117	-0.11667	0.196417	-0.00173725
GATAD1	-0.143351	0.141193	0.000421359	-0.178814	-0.407683	0.226259	0.0305869	-0.0298731	-0.437408	0.190035	0.0748375	0.033525	-0.420217	0.159227	-0.0444167	0.0215584	-0.0802713	0.0748055	-0.150074	-0.00633174
PTPRO	-2.03221	0.873722	-0.434826	0.785318	-2.67701	1.20863	-0.926066	0.75999	-1.2374	0.656814	-0.301594	0.0649069	-0.669716	0.293424	-0.271743	0.0815323	-0.732862	0.395679	-0.192229	-0.168066
PURA	0.135854	-0.0234635	-0.267767	0.0553222	0.060756	-0.101897	-0.0780539	0.127285	-0.350354	0.0648195	0.0435865	0.261481	-0.137486	0.00668806	0.0061751	0.10325	-0.104433	0.0237283	-0.0102801	0.0223234
BCAT1	0.920434	-0.573464	-0.9795	0.918693	0.275676	-0.937566	-1.10699	1.56644	0.56118	-0.391647	-0.432547	0.521193	0.600702	-0.394721	-0.859155	1.03976	0.39924	-0.253269	-0.491746	0.4553
ACTA2	-0.289903	-0.217126	-0.674119	1.44282	-0.39073	-0.568619	-1.10505	1.54521	-0.307367	-0.0220929	-0.401208	0.67141	-0.187078	-0.0915019	-0.43119	0.701891	-0.0728384	-0.16832	-0.256367	0.451791
RAP1GDS1	-0.0527592	0.0181534	0.210494	-0.117974	-0.148892	0.0740017	0.117064	-0.0589167	-0.00571462	0.0180757	0.154828	-0.123179	-0.0687166	0.0561366	0.0292815	-0.0963027	0.0635811	0.0134127	-0.032422	-0.0409403
RAP2A	-0.241085	0.0805525	-0.209589	0.262253	-0.454197	0.131486	-0.145357	0.211254	-0.226132	0.0801367	-0.103019	0.14087	-0.257587	0.0820082	0.0334049	0.00785995	-0.23321	0.129993	-0.270043	0.0448358
RARRES1	1.18346	-0.622017	0.102038	-0.051514	1.73331	-1.04387	-0.172283	0.249168	0.795158	-0.427088	-0.507587	0.351175	1.05198	-0.794314	0.800387	0.419351	0.363056	-0.207143	0.182104	0.0582138
RARRES2	-0.323503	-0.0649816	-0.658022	1.07117	-0.340338	-0.397489	-0.832247	1.15601	-0.370473	-0.0612758	-0.514983	0.915773	-0.251031	-0.196016	-0.839881	1.30838	-0.0613714	-0.237005	-0.244315	0.554909
ACE2	-1.93683	1.19412	0.101682	-0.569803	-1.824	1.41398	-0.60912	-0.206879	-1.35463	0.663225	0.383383	-0.171267	-1.45631	1.11599	-0.731095	-0.891002	-0.608687	0.530484	-0.423458	-0.346031
RBMS1	-0.0649436	0.0797922	-1.3337	0.781738	-0.481976	-0.0954205	-1.38396	1.1862	-0.221223	0.0319364	-0.905368	0.693652	-0.212386	-0.0243908	-1.18401	1.10066	-0.0994097	-0.089209	-0.406477	0.408915
RBP2	-2.99814	1.37085	0.211541	0.360512	-2.89349	1.81135	-0.828287	0.116716	-2.11682	0.906725	0.055809	0.361626	-0.776268	0.606722	-0.488055	-0.433377	-0.597598	0.35438	-0.16818	-0.184625
RDX	0.143563	0.0405098	-1.28478	0.563344	-0.496387	-0.0966618	-1.08825	1.03373	-0.0268961	-0.0271622	-1.09761	0.699449	0.0341145	-0.079727	-0.626378	0.613566	-0.00997739	-0.079022	-0.268349	0.273399
RLN2	-0.971299	0.595884	-0.110719	-0.168107	-1.1975	0.776278	-0.184347	-0.0712542	-1.06426	0.455085	-0.0747795	0.239535	-0.393009	0.370486	-0.328961	-0.315523	-0.084983	0.0708107	-0.0524431	-0.0462056
RNASE4	-0.201574	-0.109791	0.667544	0.12187	0.0102126	-0.15911	0.59414	-0.142286	-0.113619	-0.0262614	0.474635	-0.0424941	0.158572	-0.18248	0.80196	-0.272095	0.0369252	-0.0402572	0.262099	-0.0844772
RORC	-0.627494	0.244811	0.6789	-0.242417	-0.327725	0.0325415	0.662623	-0.195793	-0.132256	0.0703068	0.246632	-0.144388	-0.0920105	0.00870092	0.425901	-0.243807	-0.0766437	0.0600105	0.16153	-0.140351
ZNF704	-0.81569	0.2772	0.429838	0.101963	-1.3366	0.330624	0.0530862	0.424342	-0.37493	0.116769	0.410272	-0.0395989	-0.409613	0.140998	0.127879	-0.0670292	-0.280682	0.122954	-0.0489266	-0.0287507
RPS6KA2	0.148561	-0.27853	0.303328	0.333308	-0.152974	-0.522711	0.116912	0.663942	0.0259052	-0.129784	0.189838	0.198984	0.096502	-0.236231	0.112546	0.409938	0.0243026	-0.08581	0.0171628	0.12232
RRM2	0.487511	-0.057696	-0.12544	-0.43937	0.60461	0.0154006	0.0919886	-0.455039	0.604215	-0.0719405	-0.216467	-0.477345	0.527461	0.132557	0.0260734	-0.818755	0.265808	0.0930217	0.0330387	-0.31815
S100A13	0.206055	-0.337611	0.346402	0.382253	0.499113	-0.564536	0.387465	0.149163	0.137912	-0.15904	0.0932452	0.182209	0.143382	-0.160616	0.192126	0.125626	0.301175	-0.286207	0.158477	0.236799
BGN	0.316453	-0.449639	-0.973985	1.42454	0.102918	-0.852089	-1.32414	1.69329	0.329436	-0.321709	-0.514835	0.684427	0.030736	-0.305085	-1.03562	1.46135	0.117762	-0.319878	-0.382405	0.665915
SCNN1A	-0.558051	0.0441455	0.910655	0.041095	-0.316247	-0.203332	0.821543	-0.00612043	-0.177227	-0.0419822	0.497135	0.0680908	-0.125103	-0.0158641	0.35936	-0.106139	-0.0759601	-0.0608514	0.574382	-0.145464
SDC2	0.0532437	-0.217759	-0.704149	0.986937	-0.218593	-0.51307	-0.949256	1.2824	-0.0582478	-0.117361	-0.430391	0.611547	-0.0481618	-0.215575	-0.87734	1.20007	-0.160656	-0.122648	-0.470751	0.530932
CXCL12	-0.239619	-0.131446	-0.501991	1.02648	-0.64623	-0.381382	-0.929188	1.38519	-0.276596	-0.0953256	-0.382565	0.81075	-0.210252	-0.353934	-0.652051	1.52306	-0.0337602	-0.380437	-0.447233	0.883098
FAM217B	-0.577	0.567714	-0.861711	-0.132252	-0.778362	0.607321	-0.931749	0.277636	-0.546833	0.414909	-0.65735	-0.00945897	-0.37906	0.48715	-0.900062	-0.203725	-0.320102	0.269753	-0.374491	-0.0900338
SECTM1	1.28359	-0.603606	-0.671786	0.284801	1.78832	-1.10462	-0.170232	0.286257	0.74179	-0.47281	-0.463026	0.514086	0.927868	-0.341691	-0.229513	0.163209	0.630866	-0.231506	-0.0944425	0.0921679
CENPK	0.283211	0.0812775	-0.176533	-0.492389	0.112725	0.205988	0.390408	-0.535915	0.339711	0.0384166	-0.152808	-0.455265	0.393555	0.115591	0.279526	-0.838281	0.24687	0.0339189	0.0268234	-0.205335
KIF9	0.0263111	0.0504272	0.115361	-0.250001	0.173912	0.115744	0.289058	-0.410116	0.133587	0.00494878	0.0297431	-0.201446	0.108972	0.0445242	0.0665057	-0.254913	0.159355	0.192761	-0.0534916	-0.384091
SFRP4	-0.163782	-0.50811	-1.41559	2.54971	-0.991945	-0.694715	-2.20827	2.6896	-0.0492382	-0.29948	-0.964564	1.35973	-0.444568	-0.346036	-1.39866	2.25075	-0.246684	-0.0615775	-0.281545	0.379987
SRSF6	-0.15698	0.185199	-0.287582	-0.082271	-0.209271	0.300337	-0.280495	-0.0742191	0.932105	-0.220719	-0.461924	-0.383571	0.984656	-0.161128	-0.225004	-0.332851	-0.303367	0.242617	-0.276377	-0.102965
SCG5	0.323579	-0.441395	0.998995	0.0537197	0.314188	-0.773615	0.706308	0.343556	0.0500615	-0.266003	0.475299	0.365058	0.0485516	-0.573297	0.967869	0.663942	0.353769	-0.419508	0.298078	0.361842
ST3GAL4	-0.00954519	-0.272651	1.25578	-0.108528	0.126908	-0.764663	1.42949	0.0532235	0.223556	-0.276736	0.782072	0.00251769	-0.0356386	-0.130108	0.495615	-0.00519854	0.0732926	-0.142738	0.308755	0.0444233
SLC13A3	-2.08313	1.42333	-2.12376	0.530144	-2.67089	1.64613	-2.63899	1.17313	-1.08986	0.806404	-1.22504	-0.0119085	-0.29204	0.205937	-0.166465	-0.12076	-0.223554	0.0863727	-0.0821625	0.0182756
STIL	0.513789	-0.0354835	-0.250344	-0.450713	0.483661	0.0411292	0.0251637	-0.372064	0.49892	-0.00871712	-0.300827	-0.458971	0.727806	0.0624521	0.035063	-0.834498	0.434779	0.153721	-0.130542	-0.430081
SKP2	0.214271	0.0581013	-0.0899787	-0.39302	0.216613	0.129991	-0.118211	-0.22985	0.466449	-0.115091	-0.0349962	-0.286222	0.520851	0.0437723	-0.0152104	-0.566038	0.0484097	0.0674491	0.0451547	-0.162546
SLC1A1	0.918366	-0.462625	0.132791	-0.130086	1.03569	-0.53853	0.440888	-0.254	0.732526	-0.386051	-0.238257	0.180174	0.865588	-0.325213	0.319439	-0.214715	0.183477	-0.059006	0.0951237	-0.0489159
SLC1A7	-2.90542	1.20588	-0.496863	1.15397	-2.35996	1.18601	-0.876551	0.55771	-1.23809	0.556509	0.0216315	0.149841	-0.438971	0.19392	-0.021466	-0.0628324	-0.181642	0.0439027	0.116271	-0.0331476
SLC5A3	0.328159	-0.0696887	-0.0435569	-0.240856	0.101572	-0.113487	0.0537255	0.0425292	0.0511975	-0.059346	0.0960777	0.0351383	-0.07858	0.00556731	0.0714632	0.00600999	0.187766	0.0162094	-0.241917	-0.00796834
C8orf33	-0.751102	0.384609	-0.0827162	0.0721043	-0.612207	0.520964	-0.416722	-0.00828868	-0.49178	0.222211	-0.0151526	0.0693776	-0.372373	0.363641	-0.425586	-0.248084	-0.0657795	0.0106649	0.0830656	-0.0238312
BNIP3L	0.72129	-0.505247	0.285115	0.155216	0.514617	-0.62749	0.299666	0.263692	0.622234	-0.43162	0.275162	0.162254	0.435273	-0.419873	0.269618	0.44075	0.5048	-0.290579	-0.154769	0.290682
SSR3	0.353419	-0.138586	-0.0247552	-0.104252	0.300499	-0.152754	0.0728859	-0.0475531	0.249429	-0.108645	-0.0967758	0.0109064	0.584808	-0.202288	0.0712602	-0.083994	0.30153	-0.0895913	-0.181014	0.077073
STAT1	1.13329	-0.433778	-0.405523	-0.141429	0.899791	-0.437726	-0.438401	0.196161	0.845272	-0.400682	-0.253754	0.0807361	0.828506	-0.225996	-0.423625	0.109155	0.730791	-0.143627	-0.352594	0.0198783
SYK	-0.311932	0.151138	0.134165	-0.0613971	-0.379783	0.12989	0.0767982	0.0431405	-0.3353	0.16641	0.167238	-0.0873833	-0.353704	0.163964	-0.0092683	-0.075247	-0.109498	0.0922603	-0.0247199	-0.0828316
KLF9	0.475915	-0.49258	0.26546	0.476396	0.151515	-0.7679	0.04777	0.803764	0.219537	-0.384987	0.290074	0.553856	0.0617748	-0.230783	0.0725004	0.456672	0.00295347	-0.120129	0.0888977	0.155543
TAGLN	-0.15109	-0.34325	-0.942627	1.76951	-0.279105	-0.729825	-1.33462	1.79521	-0.151378	-0.211366	-0.502156	1.01356	-0.288878	-0.268701	-1.01078	1.64289	-0.0807622	-0.19217	-0.131307	0.433233
TCEA3	-0.167855	0.0356524	0.525838	-0.218518	-0.317037	-0.0772926	0.954624	-0.231157	0.0522446	-0.00827823	0.174397	-0.140563	0.0350356	-0.0869707	0.612724	-0.258471	-0.0992626	0.00391523	0.437831	-0.172842
TBX3	-0.132622	-0.0434923	0.903358	-0.311772	-0.163716	-0.00989505	0.52324	-0.172302	-0.0108403	-0.0547185	1.04749	-0.412032	-0.00210672	-0.0545356	0.387482	-0.1427	0.0783209	-0.0763869	0.331693	-0.0813985
TCN1	0.731219	-0.911255	3.26545	-0.79346	1.7379	-1.69669	2.26745	-0.31193	1.10817	-0.612485	2.18966	-1.0352	0.728878	-0.961198	2.63689	-0.198503	0.335386	-0.260045	0.647523	-0.072115
BUB1	0.482962	-0.0592118	-0.262424	-0.33602	0.458418	0.0840393	-0.027202	-0.378858	0.484718	-0.0828965	-0.199141	-0.304077	0.261984	0.0613886	-0.0452883	-0.354001	0.282569	-0.0167295	0.0400488	-0.146358
BUB1B	0.500023	-0.013731	-0.295342	-0.459271	0.416229	0.0866313	0.0957271	-0.422896	0.483076	-0.0459913	-0.336274	-0.323014	0.617232	0.0805253	-0.0151101	-0.742948	0.34018	0.0520699	-0.0561841	-0.245003
TFAP2A	2.28284	-1.35459	1.07909	-0.283544	1.87888	-1.33774	1.23319	-0.264462	0.727766	-0.314743	0.426576	-0.358007	0.705061	-0.36268	0.447696	-0.0702713	1.49369	-0.624957	0.779482	-0.157749
TFDP1	0.0476135	0.0720231	-0.462692	0.0547316	0.00116872	0.256852	-0.159196	-0.222907	0.141168	0.0679776	-0.503688	-0.0851201	0.379085	0.0747089	-0.219529	-0.367225	0.130576	0.176012	-0.285719	-0.223285
TFF3	-1.01127	-0.0252739	1.51342	0.449283	-0.333782	-0.375431	1.44959	-0.133736	-0.449611	0.068994	0.660632	0.0446706	-0.32567	-0.0551387	1.09064	-0.353758	-0.270097	-0.0305993	0.480393	-0.0429675
TGFB1I1	-0.0473062	-0.181172	-0.583722	0.947271	-0.209525	-0.53349	-0.546932	1.07929	-0.255033	0.0414799	-0.103577	0.278366	-0.208528	-0.260426	-0.797243	1.39698	-0.0426831	-0.0610986	0.142635	0.0541834
TGM2	-0.115745	0.110313	-0.887337	0.467856	0.11125	0.0533381	-1.49556	0.689794	0.0547547	0.0311357	-0.502663	0.121117	-0.120559	0.102388	-0.454099	0.184126	0.042291	0.0158355	-0.0487167	-0.0251811
THBS1	-0.0991092	-0.0595478	-0.820015	0.853987	-0.462155	-0.405166	-0.955589	1.31104	-0.0837953	-0.104539	-0.350815	0.568319	-0.0190725	-0.126624	-0.663657	0.802987	0.0339285	-0.202361	-0.422828	0.534524
THBS2	0.407818	-0.562446	-1.42441	1.90508	-0.012094	-0.91288	-2.10201	2.26919	0.301047	-0.334493	-0.887768	0.956129	0.224353	-0.359485	-1.97582	2.0942	0.171012	-0.370214	-0.859613	0.96174
THY1	0.00059553	-0.227873	-0.812488	1.16088	-0.136115	-0.50433	-1.08745	1.29548	0.00815375	-0.116138	-0.37638	0.493364	-0.0666469	-0.182746	-0.881962	1.13977	-0.0121016	-0.132965	-0.163216	0.31229
TIMP2	0.305632	-0.396469	-0.820455	1.193	0.113267	-0.78415	-1.16146	1.51494	0.196836	-0.215093	-0.286152	0.456409	0.0887696	-0.295033	-0.880138	1.27287	-0.0521308	-0.286859	-0.786028	0.906436
TIMP3	-0.0606193	-0.0660271	-1.38189	1.199	-0.331272	-0.366569	-1.52713	1.49629	-0.135538	-0.0436827	-0.79417	0.718092	-0.278681	-0.0542524	-1.35345	1.35505	0.029038	-0.161152	-0.6602	0.587456
TK1	0.361825	-0.108983	-0.0659496	-0.167299	0.726453	-0.080447	0.337159	-0.552354	0.560478	-0.178246	-0.0639096	-0.228863	0.591198	0.0470804	-0.00830358	-0.642549	0.210096	0.0328448	0.0534049	-0.196832
SERPING1	0.573736	-0.518108	-0.709553	1.07014	0.294216	-0.878182	-1.24973	1.56169	0.33605	-0.342638	-0.462215	0.701451	0.188044	-0.424508	-1.11679	1.66972	0.183638	-0.352081	-0.556147	0.771557
TSPAN6	-1.03306	0.555813	-0.107692	0.0231892	-1.17747	0.79723	-0.290343	-0.0508402	-1.05547	0.538697	0.0173558	-0.0377151	-0.97357	0.579796	-0.221631	-0.380654	-0.48541	0.343533	-0.265281	-0.178765
TNFAIP6	1.1319	-0.709554	-1.48761	1.33347	0.634404	-0.958171	-1.54533	1.6043	0.92321	-0.538943	-1.04681	0.766813	0.884894	-0.551184	-1.32583	1.50081	0.30221	-0.331998	-0.646634	0.718612
TNS1	0.0208139	-0.271347	-1.03876	1.4027	-0.28976	-0.665182	-1.57836	1.85847	-0.0796473	-0.0675655	-0.325601	0.453789	-0.195135	-0.169971	-0.657631	1.06351	-0.220776	-0.225071	-0.382072	0.691268
C1S	0.104246	-0.289762	-0.677335	1.09057	-0.226459	-0.645076	-1.25614	1.61605	-0.033036	-0.188435	-0.588846	0.848421	-0.14908	-0.307136	-1.1375	1.70167	0.00522767	-0.17266	-0.154087	0.364951
TPBG	0.993021	-0.64024	-0.0486753	0.364822	0.641813	-0.81159	0.111612	0.508493	0.863996	-0.548916	-0.164881	0.391348	0.404378	-0.344526	0.0612344	0.433843	0.203322	-0.190886	-0.0354104	0.227647
TPM2	-0.227953	-0.169436	-0.635108	1.20232	-0.343172	-0.348311	-1.1865	1.29392	-0.336749	-0.0915907	-0.516613	0.951409	-0.149975	-0.0824687	-0.357454	0.593428	-0.0902676	-0.0953288	0.0306239	0.194108
C4BPB	0.363272	-0.449842	1.30553	-0.186945	0.844701	-0.614474	1.20832	-0.463914	0.525739	-0.307775	0.791244	-0.312585	0.307807	-0.326786	0.91692	-0.136281	0.366319	-0.211599	0.466326	-0.0791969
TTK	0.300292	0.0630955	-0.284264	-0.394376	0.164529	0.19432	-0.0420349	-0.316291	0.274135	0.0408746	-0.210367	-0.345736	0.361386	0.20906	0.0249147	-0.855195	0.11234	0.030587	-0.0169682	-0.104217
TUBB2A	0.0389885	-0.206446	0.194688	0.366564	0.611057	-0.679239	0.237688	0.29882	0.271421	-0.261941	0.376232	0.122304	0.314318	-0.391384	0.246534	0.496758	0.666714	-0.442651	-0.214057	0.487726
TYMS	1.00861	-0.364589	0.00155592	-0.429325	1.02928	-0.252088	0.43076	-0.590029	1.07837	-0.340407	-0.254809	-0.375485	0.751812	-0.180868	0.172572	-0.359725	0.560077	-0.0978212	0.329897	-0.307553
UGT8	0.577139	-0.262148	0.436137	-0.397642	0.541454	-0.149515	0.565722	-0.477083	0.465123	-0.261504	0.260113	-0.0661251	0.520355	-0.0541574	0.53636	-0.72178	0.310672	-0.0245668	0.128607	-0.193124
COL14A1	-0.207307	-0.0773926	-0.886652	1.09771	-0.651754	-0.475682	-1.34098	1.72972	-0.215613	-0.0748425	-0.493442	0.739125	-0.166317	-0.0952572	-0.380184	0.655753	-0.170691	-0.133895	-0.158967	0.398319
VAV2	-0.196575	0.374067	-1.36367	0.197181	-0.0228841	0.340336	-1.02963	0.171918	-0.149617	0.244039	-1.033	0.122362	-0.0361291	0.176191	-0.472747	-0.059164	-0.102326	0.148941	-0.30936	-0.0386904
CORO2A	-0.254595	0.15219	0.271712	-0.237414	-0.0165478	0.1059	0.196027	-0.225406	-0.349939	0.0795889	0.279813	0.0948347	0.121131	0.128054	0.307514	-0.643064	0.0363156	0.0122534	0.110685	-0.0961629
ZNF148	0.0953962	0.0382475	-0.122629	-0.152109	-0.110097	0.049992	-0.0837097	0.0560839	-0.293569	0.132939	-0.0389096	0.0568424	-0.347461	0.144625	-0.0462198	-0.00707571	-0.0364889	0.0517395	-0.136336	0.00161167
CA12	-0.0929125	-0.112187	0.911947	-0.188907	-0.28657	-0.133171	1.04289	-0.23185	-0.0894435	-0.185852	0.683509	0.225415	0.0690955	-0.12732	0.698339	-0.251939	0.0454418	-0.0706212	0.275456	-0.0448167
ZNF232	0.767458	-0.291748	-0.0962535	-0.222178	0.771925	-0.392995	0.26262	-0.163024	0.659781	-0.239453	-0.119704	-0.168792	0.658436	-0.189099	0.0253645	-0.14975	0.190393	-0.0343816	0.0334139	-0.0630088
IL1R2	0.873505	-0.781659	1.14449	0.100444	0.988456	-1.02889	1.77582	-0.368563	0.803693	-0.714095	0.711968	0.420994	0.759829	-0.626256	1.14729	0.0230501	0.759569	-0.383686	0.582974	-0.0634355
FZD5	-0.0228897	0.0886339	-0.176501	-0.0857615	0.215804	0.0233011	0.147553	-0.247199	-0.119854	0.0488813	-0.104427	0.0850992	0.142831	0.0872887	0.140919	-0.44343	-0.0218891	0.0890874	0.122788	-0.199618
CENPM	0.387083	-0.100086	-0.140354	-0.175825	0.769694	-0.0797689	0.460269	-0.64868	0.51196	-0.108661	-0.0890923	-0.332315	0.528624	0.0237331	0.0500283	-0.570844	0.5861	0.0165726	0.0154779	-0.355719
MLPH	0.825489	-0.690331	1.37318	-0.232484	1.21889	-1.22876	1.68728	-0.225499	0.91597	-0.611006	0.89739	-0.0907819	0.66483	-0.617328	1.36052	-0.0660454	0.217429	-0.201573	0.547	-0.0553625
PRR15L	-0.26732	0.175571	0.170377	-0.213552	-0.0459534	0.185517	0.278048	-0.347991	-0.213751	0.123206	0.213363	-0.157757	-0.00205734	0.253088	0.129188	-0.709788	-0.100744	0.158092	0.0821029	-0.252056
BCL2L14	-0.0439335	-0.072497	1.00359	-0.425624	-0.0154987	-0.051632	0.726417	-0.32858	0.227015	-0.111803	0.479006	-0.263864	-0.0633564	0.0291177	0.17024	-0.136182	0.022389	0.00685214	0.169548	-0.109119
MORC4	0.769678	-0.357151	0.209156	-0.257323	0.784237	-0.171015	0.0694798	-0.332225	0.780973	-0.277035	0.179419	-0.390267	0.810969	-0.199085	-0.0275899	-0.22495	0.396035	-0.146128	0.0791681	-0.0105196
E2F8	0.251609	0.0710018	-0.169822	-0.425403	0.126345	0.0936908	0.171179	-0.288118	0.196713	0.0585998	-0.282908	-0.252228	0.388066	0.193549	0.00616469	-0.82788	0.162817	0.0558222	0.0203583	-0.192995
LRRC31	-1.09313	0.444877	0.686862	-0.13514	-1.26876	0.378054	0.806538	-0.0918752	-0.50391	0.168353	0.231579	0.0905325	-0.615972	0.291107	1.12409	-0.962647	-0.20109	0.109729	0.100641	-0.125299
CALD1	0.217855	-0.258038	-0.947362	1.03059	-0.192462	-0.593045	-1.31773	1.56555	0.0368643	-0.111677	-0.651599	0.593833	-0.0465791	-0.165232	-0.682682	0.935871	-0.0906335	-0.246061	-0.420088	0.674621
BICC1	0.0117104	-0.153815	-0.757137	0.909466	-0.680122	-0.500009	-1.66456	1.95571	-0.388661	0.150589	0.261404	-0.0285962	-0.140701	-0.0896322	-0.58769	0.767749	-0.0451609	-0.171768	-0.324538	0.476799
ASRGL1	0.493873	-0.341819	1.21643	-0.597742	0.360218	-0.438325	1.38055	-0.462466	0.666489	-0.221481	0.644964	-0.63808	0.453801	-0.328602	1.25697	-0.507502	0.266486	-0.155483	0.598642	-0.185629
NAA15	0.240702	-0.018825	0.00757061	-0.289976	0.0894795	0.0955089	0.0236804	-0.185416	0.0810199	-0.0179357	0.0615885	-0.0916772	0.176306	0.0237215	-0.00754039	-0.211664	0.124609	0.060158	-0.103989	-0.116802
RUBCNL	-2.09586	1.13941	-0.746314	0.373685	-2.45941	1.19197	-0.713938	0.524244	-1.6569	0.965027	-0.474451	-0.0958332	-2.05912	1.14902	-0.785589	-0.388851	-0.861926	0.499483	-0.344626	-0.195325
PROSER1	-0.496712	0.373489	-0.496384	0.0282633	-0.71776	0.512843	-0.353639	0.0340443	-0.39137	0.300156	-0.501235	0.00161814	-0.44653	0.430621	-0.429068	-0.342493	-0.289825	0.270942	-0.317591	-0.137218
CCDC68	1.11123	-0.345343	0.131931	-0.712287	1.29126	-0.526658	0.488095	-0.457408	0.734696	-0.337361	0.0196885	-0.0881321	1.01461	-0.236898	0.260989	-0.523212	0.580219	-0.121435	0.0896169	-0.157869
ULBP2	1.43409	-0.957034	0.114611	0.488236	1.66737	-1.0324	0.115265	0.118739	0.976667	-0.58222	0.4842	-0.0197343	0.963467	-0.371262	-0.0901749	0.103455	0.172435	-0.0789143	0.0341247	0.021293
ADAM12	0.884603	-0.625501	-1.42277	1.40877	0.288021	-1.0997	-1.69485	2.07858	0.609986	-0.435982	-0.581332	0.653277	0.228031	-0.279766	-0.626943	0.92825	0.0801626	-0.204744	-0.16403	0.382963
SLC19A3	-2.50675	1.36017	-0.615946	0.266196	-2.26235	1.39625	-1.20484	0.422833	-1.52852	0.748824	-0.382298	0.24695	-0.691825	0.51686	-0.555609	-0.241325	-0.42647	0.292611	-0.216904	-0.149719
SSPN	0.049408	-0.325422	-0.0778654	0.855686	-0.519284	-0.650546	-0.434532	1.35615	-0.233915	-0.271697	-0.0332577	1.02204	-0.0753612	-0.240772	-0.265802	0.847518	-0.0871594	-0.185116	-0.202786	0.460862
COLEC12	0.74794	-0.698833	-0.961945	1.48285	0.0736753	-1.15072	-1.48798	2.16275	0.485166	-0.53735	-0.654274	1.11588	0.177522	-0.55395	-0.959076	1.88265	0.0530902	-0.289666	-0.454672	0.686841
LBH	-0.257789	-0.101995	-0.72911	1.12702	-0.393656	-0.252247	-0.883596	1.04306	-0.131941	-0.0827636	-0.146211	0.463427	-0.198264	-0.0420593	-0.804438	0.858828	-0.111252	-0.120417	-0.599528	0.565048
CDT1	0.152933	0.0746306	-0.282102	-0.221491	0.438483	0.105988	0.089585	-0.457064	0.385518	0.0201209	-0.306131	-0.384119	0.451896	0.126817	-0.0941608	-0.650289	0.153924	0.0495494	0.135384	-0.235515
DOCK8	0.742203	-0.565257	0.242034	0.316061	0.143635	-0.954686	0.278163	0.907108	0.550571	-0.345782	-0.0393048	0.203408	0.322723	-0.304087	0.101757	0.37954	0.0539935	-0.0796926	0.100655	0.053781
PPP1R14C	-1.56563	0.963527	-0.18596	-0.27399	-1.6607	0.789024	-0.011324	0.113392	-1.6874	0.861223	0.134145	-0.117932	-1.31196	0.723927	-0.264461	-0.39714	-0.461457	0.236578	-0.143283	-0.0735012
SYMPK	-0.208782	0.0519946	0.154112	0.0469559	-0.0722933	0.0105453	0.0698617	-0.00515337	-0.0143068	0.060919	0.152142	-0.221305	-0.18422	0.065571	0.0258989	-0.0127448	0.060287	0.0054273	0.00183325	-0.0429683
KIF18A	0.534369	-0.0640143	-0.306536	-0.364827	0.41354	0.109871	-0.0330841	-0.378159	0.507908	-0.0844713	-0.23959	-0.308052	0.603425	0.075922	-0.00288063	-0.728007	0.159067	0.011006	-0.0464106	-0.0819959
AXIN2	-1.95724	0.86939	0.640778	-0.0373818	-2.20239	1.01464	0.201924	0.0690048	-1.49	0.677672	0.816686	-0.268448	-0.91203	0.419511	0.179328	-0.331816	-0.592004	0.270253	0.101999	-0.182322
CDC7	0.629157	-0.0273392	-0.189285	-0.674653	0.53066	0.00823395	0.181973	-0.448861	0.496737	-0.0786793	-0.121514	-0.372544	0.795468	-0.060815	-0.0125292	-0.55993	0.308705	-0.0496085	0.0542098	-0.112496
GLT8D2	0.0125563	-0.258701	-0.525151	1.03181	-0.352523	-0.627942	-0.984097	1.5257	-0.0990704	-0.184947	-0.510328	0.882175	-0.216226	-0.299343	-0.757247	1.47041	-0.0378047	-0.193063	-0.448166	0.570828
ARHGAP24	0.267542	-0.458505	0.404075	0.581298	-0.0436279	-0.796575	0.054898	0.958926	0.160938	-0.284546	0.153608	0.443996	0.00619876	-0.178512	0.104133	0.356282	-0.00903262	-0.0877515	-0.0102422	0.157587
CASP2	0.129974	0.0023216	0.0166361	-0.198543	-0.0196775	0.061832	0.035234	-0.0815114	-0.020272	0.0099573	0.0728879	-0.0390194	0.576784	-0.0640333	-0.0899486	-0.299228	0.0436044	0.0470612	-0.0416799	-0.0819274
NUF2	0.33891	0.0509338	-0.409713	-0.330464	0.196717	0.22778	-0.0405822	-0.378008	0.267326	0.0413582	-0.334175	-0.271127	0.463818	0.155439	0.00469118	-0.801959	0.181188	0.0505009	-0.0228064	-0.172347
AIF1L	1.03402	-0.652088	-0.335699	0.534219	0.816108	-0.780797	-0.133982	0.495641	0.77769	-0.498012	-0.307791	0.448736	0.465733	-0.17325	-0.0966747	0.0728912	0.232654	-0.106152	0.129865	-0.0140199
TMEM47	-0.0144072	-0.18772	-0.739012	1.02436	-0.526486	-0.407101	-1.01142	1.38522	-0.180643	-0.152689	-0.204601	0.738602	-0.232511	-0.199654	-1.02634	1.43434	-0.14297	-0.16229	-0.436324	0.570571
CRISPLD1	-0.30732	-0.248166	-0.753888	1.60435	-0.732616	-0.493337	-1.15366	1.69927	-0.322739	-0.0800936	-0.363988	0.820939	-0.284511	-0.203036	-0.60998	1.19083	-0.0569189	-0.056004	-0.0857967	0.16842
FERMT3	0.275592	-0.394973	-0.116949	0.753463	0.0717478	-0.693577	-0.240159	0.923807	0.333194	-0.347781	-0.0202179	0.479011	0.198107	-0.312444	0.252444	0.404302	0.134667	-0.133318	-0.032446	0.166884
ITCH	-0.312207	0.268838	-0.234363	-0.12621	-0.495539	0.309339	-0.405203	0.166339	-0.4977	0.227652	-0.145016	0.133311	-0.0941107	0.18594	-0.229638	-0.205101	-0.172278	0.119164	-0.162212	-0.0245343
HMCN1	-0.401246	-0.0550777	-0.832327	1.2712	-1.00214	-0.447144	-1.5196	2.01735	-0.412234	0.0171232	-0.240918	0.618732	-0.425238	-0.139845	-0.747083	1.2616	-0.0834413	-0.131219	-0.214913	0.374346
PIP5K1B	-0.0452158	0.111828	0.00818201	-0.242112	0.0371424	0.13399	0.201036	-0.296323	-0.0510423	0.0916286	-0.0355354	-0.151529	0.149092	0.121157	0.171674	-0.553974	-0.0433775	0.0325268	0.056569	-0.0594694
BRIP1	0.439249	-0.00802059	-0.0780924	-0.537336	0.34912	0.0714071	0.00312713	-0.310621	0.514604	-0.091511	-0.0712596	-0.389694	0.376624	0.177257	-0.0531078	-0.73519	0.0801349	0.0387243	0.00271717	-0.11022
CTTNBP2	-2.27044	1.01624	0.412035	0.160745	-2.79591	1.16809	-0.46268	0.629108	-1.74502	0.8091	0.973427	-0.363463	-1.04119	0.51783	-0.0461288	-0.294006	-0.826091	0.416688	-0.422249	-0.0366409
REG4	1.4972	-1.17404	3.20111	-1.1128	3.01706	-2.26029	4.23414	-1.53282	0.423241	-0.199571	0.710106	-0.415769	1.72715	-1.0143	2.59716	-0.940733	1.45026	-0.771489	1.61545	-0.308686
SPARCL1	0.180353	-0.32133	-0.653	1.05261	-0.260147	-0.652138	-1.18012	1.60412	0.175644	-0.191832	-0.541814	0.562174	-0.050666	-0.372695	-0.896068	1.60002	-0.169252	-0.242753	-0.321482	0.662341
MND1	0.502358	0.0048857	-0.0923945	-0.650104	0.304466	0.201807	0.234254	-0.567032	0.326009	0.0421745	-0.177215	-0.434054	0.647276	0.152948	-0.0687071	-0.908723	0.230884	0.0753448	-0.00975363	-0.247818
SLITRK6	-0.330933	-0.538141	3.0035	-0.135695	-0.966998	-1.04305	3.36992	0.016466	0.0506233	-0.392957	2.59965	-0.458392	-0.10121	-0.453581	2.19583	-0.37466	-0.0143988	-0.136338	0.580582	-0.0553218
RASAL1	0.0408601	-0.356039	1.34239	-0.0141456	0.713045	-0.63223	1.00189	-0.244605	0.0511779	-0.243899	0.955898	0.0461889	0.0754967	-0.109925	0.482691	-0.14555	0.0643205	-0.168033	0.478945	0.00614282
HOPX	0.381735	-0.640737	-0.659138	1.63183	0.168164	-0.981079	-1.13732	1.70427	0.321626	-0.341045	-0.261257	0.607114	0.0207209	-0.154727	-0.363551	0.620523	0.0709	-0.387314	-0.99091	1.11127
PARD6B	-0.150724	0.245117	-0.523861	-0.0911482	-0.0132367	0.333081	-0.383933	-0.181725	-0.486982	0.301429	-0.309378	0.0179072	0.23205	0.158846	-0.361331	-0.338615	-0.0860501	0.385363	-0.592908	-0.302189
AFAP1L2	0.640875	-0.431772	0.400749	-0.0080502	0.853078	-0.817787	0.679191	0.0680532	0.715771	-0.401247	0.0823933	0.0673877	0.415924	-0.330192	0.312629	0.208022	-0.17861	0.127913	0.00404383	-0.119501
PLA2G12B	-3.24688	1.96264	-1.32003	0.161094	-2.58293	2.24429	-2.21988	0.163869	-3.1224	1.62279	-0.706368	0.223498	-0.823237	0.600343	-0.68443	-0.234523	-0.0921041	-0.0126833	0.15917	-0.00853268
RETNLB	-1.3879	-0.140575	3.90287	-0.338684	-2.05941	-0.224388	2.89562	-0.0130055	-0.306272	-0.122989	1.38433	-0.03652	-0.700014	-0.302427	2.59023	-0.487046	-0.649112	-0.106718	1.5314	-0.237275
CARD6	0.0924987	-0.403576	0.832578	0.387207	0.197762	-0.706063	0.123675	0.657751	-0.0481596	-0.286083	0.795169	0.370537	0.0936709	-0.461205	0.622571	0.596813	0.144809	-0.164712	-0.0253753	0.210554
ZNF514	-0.327595	0.320784	-0.568241	-0.0173569	-0.554719	0.346204	-0.179404	0.0350216	-0.65718	0.359395	-0.293542	0.0794219	-0.929582	0.352928	-0.115182	0.0581369	-0.249722	0.0794666	-0.108723	0.0575483
BCAS1	-0.772954	0.154636	1.45084	-0.322087	-0.461821	-0.28515	1.39189	-0.129182	-0.579161	0.00973865	0.976273	0.19411	-0.178372	-0.0645275	0.946462	-0.360249	-0.102513	-0.136908	0.823864	-0.12875
APOL1	1.10009	-0.603656	0.348522	-0.151831	1.19215	-0.770137	-0.0488549	0.195918	0.834986	-0.454292	0.279006	-0.0560631	0.646787	-0.377808	0.0490648	0.305274	0.824667	-0.369778	-0.0947079	0.218882
LMO4	0.938626	-0.555906	0.163357	0.0708136	0.730105	-0.652523	0.276255	0.169355	0.843817	-0.474419	0.239994	0.00565689	0.322381	-0.264311	0.168598	0.234618	0.310645	-0.269437	0.181506	0.191844
CDC14B	0.129953	0.00113132	-0.101779	-0.114972	-0.029536	0.0573547	0.00821225	-0.0549102	-0.411603	0.146187	-0.00383173	0.156079	-0.209738	0.0686155	0.0707372	-0.0293355	-0.039959	0.0240629	-0.0446002	0.00383374
CADPS	-1.97908	0.537638	1.78019	0.108485	-2.8275	0.769762	1.04642	0.297394	-1.21206	0.416886	1.08548	-0.0993425	-0.506012	0.0700204	0.730418	-0.23873	-0.109541	0.00110594	0.150684	-0.0179152
CBFA2T3	-0.0657596	-0.443485	1.46648	0.284389	-0.675551	-1.03476	1.82223	0.674437	0.259593	-0.372697	1.2262	-0.036699	0.14619	-0.255297	0.764385	-0.0558837	0.00191626	-0.00433128	0.230153	-0.109659
HSD17B6	-0.238759	-0.0854513	-0.534055	0.92384	-0.740212	-0.339785	-0.918611	1.38911	-0.323221	-0.111294	-0.428515	0.937116	-0.34069	-0.247793	-0.613343	1.35338	-0.28505	-0.151554	-0.347199	0.585236
AOC3	0.0420278	-0.30176	-0.987351	1.41973	-0.262983	-0.795074	-1.43704	1.92019	-0.0839572	-0.1863	-0.614692	0.922678	-0.244195	-0.39128	-1.0261	1.91336	-0.138633	-0.215541	-0.342593	0.610511
PDE5A	0.646918	-0.511417	0.158882	0.36099	0.1968	-0.807305	0.181457	0.748674	0.461471	-0.293287	-0.0949449	0.213021	0.0606602	-0.138514	0.0913567	0.218493	-0.0281043	-0.134739	-0.0176853	0.250729
CBR3	0.975369	-0.598481	0.177054	0.124381	0.950828	-0.84768	0.753376	0.000843428	1.04481	-0.520277	0.114838	-0.0677005	0.488201	-0.367464	0.512614	0.0905022	1.16768	-0.609037	0.0696347	0.350968
DPM1	-0.46227	0.4021	-0.445803	-0.13067	-0.620457	0.552541	-0.464031	-0.0150343	-0.535975	0.345989	-0.339506	-0.0176051	-0.362626	0.359708	-0.390653	-0.272317	-0.20805	0.262003	-0.405936	-0.122364
GGH	-1.06665	0.643711	0.00174031	-0.239711	-1.24555	0.76229	-0.049477	-0.0981337	-1.02177	0.568841	0.188447	-0.2518	-0.804528	0.588598	-0.106384	-0.637363	-0.886752	0.733128	-0.826345	-0.331922
HCAR3	1.6065	-0.600752	-1.60478	0.460495	0.782752	-0.677339	-1.2399	1.00222	1.73969	-0.616027	-1.13367	-0.0416313	1.31411	-0.448072	-0.600008	0.34071	0.692235	-0.271587	-0.0811897	0.119351
NR1I2	-1.35703	0.67497	0.26631	-0.0985163	-1.75992	0.952519	-0.00966959	-0.0215466	-1.11078	0.522657	0.405276	-0.134959	-0.873817	0.475121	0.0613133	-0.417633	-0.600757	0.349967	-0.148479	-0.185404
FCGBP	0.126224	-0.29568	2.62238	-1.16328	0.497755	-1.29648	3.08962	-0.457438	0.473024	-0.26046	1.67131	-0.843427	0.182944	-0.56175	3.14953	-1.05065	0.0994517	-0.331247	1.33221	-0.168363
SGPL1	0.134801	-0.115696	0.132848	0.031993	0.157354	-0.194834	0.0267404	0.12001	0.217146	-0.222918	0.0408987	0.273239	0.23075	-0.0739325	-0.0655687	0.0196745	0.143284	-0.0290376	-0.165263	0.053778
SLC5A6	-0.919666	0.613847	-0.532142	-0.00217337	-0.744074	0.700072	-0.513171	-0.087118	-0.6984	0.497565	-0.331091	-0.203935	-0.500466	0.513674	-0.519622	-0.431987	-0.315179	0.286532	-0.310705	-0.153045
CCNA2	0.426352	-0.0429418	-0.153206	-0.374863	0.440475	0.104918	0.157641	-0.494592	0.416623	-0.0129283	-0.138708	-0.429606	0.521255	0.140302	-0.00122653	-0.812514	0.363825	0.0689232	-0.0247814	-0.302056
CPNE1	-0.951188	0.545026	-0.590612	0.265751	-0.855698	0.655434	-0.782247	0.18642	-0.583099	0.363826	-0.40614	0.0332796	-0.599622	0.471684	-0.581765	-0.195258	-0.366162	0.255637	-0.256774	-0.100429
CCNB1	0.337023	-0.0393693	-0.0998831	-0.296194	0.381572	0.140461	0.129444	-0.484356	0.397965	-0.00270825	-0.127023	-0.438238	0.461276	0.186111	-0.0246217	-0.85365	0.458563	0.0925518	-0.130959	-0.340043
SGCE	0.0534586	-0.295909	-0.355271	0.959229	-0.440841	-0.570461	-0.777714	1.3988	-0.0212389	-0.219916	-0.401227	0.812882	-0.0840911	-0.358844	-0.665978	1.43124	-0.0205012	-0.0856075	0.00587475	0.152131
KYNU	1.07929	-0.702393	0.0719102	0.329323	1.27007	-1.26349	-0.132029	0.787523	0.487265	-0.358969	0.0812885	0.253921	0.595431	-0.335255	-0.0233118	0.299458	0.296789	-0.152311	-0.0335338	0.110821
SAPCD2	-0.276314	0.16033	0.00408681	-0.0473628	0.0284078	0.244208	0.218634	-0.433481	-0.0394868	0.0885804	0.144526	-0.256114	0.12953	0.176761	0.121257	-0.636144	0.0638168	0.0629988	0.140092	-0.211285
PHLDB2	0.317513	-0.474436	0.0942097	0.764634	-0.195615	-0.832147	-0.647899	1.48657	0.160546	-0.356814	0.22451	0.592789	0.0522391	-0.166651	-0.177166	0.487538	0.0777828	-0.215946	-0.294771	0.468926
SEMA5A	-1.42581	0.59379	0.403721	0.121481	-2.17903	0.683983	0.0633638	0.529615	-1.45339	0.461798	0.581878	0.369133	-1.08394	0.354118	0.203977	-0.0344824	-0.532798	0.189762	-0.1155	0.0301583
NFS1	-0.498218	0.288408	-0.125142	0.00634201	-0.479971	0.409408	-0.377458	0.0203289	-0.484758	0.253428	-0.0838936	0.0169002	-0.352002	0.354952	-0.310411	-0.327835	-0.187628	0.125547	-0.115012	-0.0506491
PRC1	0.447746	-0.118053	-0.0753362	-0.256311	0.490804	0.0512935	0.16888	-0.46818	0.446875	-0.0790592	-0.20606	-0.261362	0.616851	-0.00310865	0.0788977	-0.605505	0.318313	0.00874714	0.0266228	-0.201939
MAP3K6	0.623835	-0.477683	0.341702	0.178726	0.821414	-0.843401	0.498412	0.218907	0.465235	-0.276781	0.158108	0.0284458	0.254944	-0.174932	0.135774	0.100415	0.142878	-0.11606	0.19155	0.0205996
CREB3L1	0.816066	-0.62226	1.20131	-0.285073	0.980112	-1.31641	1.64107	0.0581061	0.468358	-0.334727	0.476642	0.00156859	0.437505	-0.391349	0.834196	-0.0360471	0.264786	-0.262964	0.488124	0.0516104
CCNB2	0.428835	-0.073468	-0.252454	-0.229209	0.375631	0.124328	0.131015	-0.461962	0.416047	-0.0569153	-0.375547	-0.186941	0.134467	0.0221238	0.071079	-0.226411	0.482175	0.151583	-0.0192225	-0.508425
SESTD1	0.219509	-0.0754771	-0.0313497	-0.0823002	-0.0235999	-0.123818	-0.224669	0.288445	0.0261492	-0.0137803	-0.0111067	0.00783918	-0.325925	0.0288174	-0.0787483	0.280057	0.0589157	-0.0407209	-0.113887	0.0936195
ISX	-1.91122	0.697547	0.342325	0.561337	-3.1128	1.02783	0.462233	0.490242	-1.38225	0.601188	0.249481	0.0971987	-1.3693	0.735574	0.062194	-0.608226	-1.10043	0.51451	-0.196005	-0.165175
NEXN	0.619709	-0.410695	-0.915872	0.858394	0.0316964	-0.752812	-1.31314	1.61284	0.298884	-0.341681	-0.599006	0.821078	0.165709	-0.445124	-1.0082	1.6624	-0.0316324	-0.303899	-0.57275	0.816489
BOC	-0.201577	-0.264501	-0.819427	1.54529	-0.539382	-0.702274	-1.39922	1.96364	-0.0465986	-0.175886	-0.44035	0.753085	-0.205175	-0.152688	-0.328721	0.794347	-0.15994	-0.161472	-0.230346	0.474743
CALML4	-0.176886	0.102892	0.261069	-0.206381	0.0532706	0.133985	0.278704	-0.349456	-0.388606	0.133491	0.281569	0.00458045	0.0739099	0.0636269	0.162815	-0.339091	0.0620282	0.00771425	0.0577354	-0.0759125
MARVELD3	-0.0170709	-0.0163274	0.310104	-0.142916	0.264271	-0.0697221	0.411784	-0.311631	-0.12582	0.0431253	0.0843531	0.0054191	0.0269348	0.0935182	0.244737	-0.428585	0.0486102	0.0820553	-0.0532359	-0.137662
MTA2	0.167158	-0.037813	0.0898901	-0.192539	0.242061	-0.0489951	0.030045	-0.111863	0.461487	-0.0948683	-0.084225	-0.305388	0.976556	-0.209506	-0.0656701	-0.321534	0.0791413	0.0157688	0.0452224	-0.0924957
CDHR1	-2.34188	1.24666	0.00551098	-0.0811082	-4.01915	1.53513	0.668033	0.342628	-1.22916	0.76315	-0.368953	-0.18396	-1.17661	0.637131	0.0858662	-0.558294	-0.625242	0.32097	0.108543	-0.252715
PTTG1	0.481297	-0.0630793	-0.0452152	-0.470734	0.543413	0.0378072	0.237356	-0.523245	0.384008	-0.027774	-0.136962	-0.350074	0.452858	0.0969679	0.0203715	-0.660321	0.559243	0.106116	0.00288212	-0.485218
CACNA2D2	-1.29859	0.102309	1.98809	0.185651	-1.85853	-0.0945945	1.6359	0.397216	-0.302602	0.0793049	0.600053	-0.13904	-0.243946	-0.029876	0.656442	-0.177778	-0.38881	0.0277967	0.686289	-0.179972
TIFA	0.641555	-0.200197	-0.258879	-0.181685	0.445744	-0.214228	0.177424	-0.123692	0.523468	-0.200476	-0.070275	-0.120184	0.426838	-0.103336	0.0190622	-0.146033	0.110551	-0.0329586	-0.00951054	-0.000184582
FAM114A1	0.491789	-0.387889	0.376597	0.0984495	0.6249	-0.76477	0.269742	0.375533	0.414047	-0.333633	0.157233	0.241906	0.467709	-0.420347	0.226932	0.443268	0.136965	-0.143455	0.0736805	0.129228
CD9	-0.205161	-0.0169574	0.219769	0.182053	-0.340893	0.104623	0.199038	-0.0186167	-0.164798	-0.0397656	0.238332	0.186495	-0.36825	0.118821	0.0650858	-0.00506202	-0.170687	0.0542429	0.112404	-0.0545625
SLIT2	-0.00225688	-0.571793	-0.37369	1.78831	-0.927726	-1.22031	-1.1563	2.70257	-0.160051	-0.357071	-0.0902808	1.17807	-0.312039	-0.394668	-0.638842	1.70503	-0.134273	-0.216721	-0.233901	0.555381
SFXN1	0.542422	-0.204252	-0.163999	-0.0971271	0.6441	-0.124667	0.0185587	-0.270671	0.515268	-0.273803	-0.123906	0.108886	0.469891	-0.0674418	-0.0809175	-0.200935	0.129382	-0.0314289	0.0227664	-0.0292922
ADAMTS2	0.761086	-0.461883	-1.43554	1.15122	0.668505	-0.961441	-1.80892	1.73193	0.369873	-0.268664	-0.298793	0.378143	0.293378	-0.217756	-0.725518	0.788358	0.152282	-0.164841	-0.305533	0.347763
BAG4	0.353595	-0.186057	-0.0464917	0.0374057	0.378483	-0.118075	-0.126003	-0.0294226	0.313128	-0.158465	-0.0552029	0.0348127	0.543276	-0.122079	-0.0337068	-0.167385	0.0603058	-0.0139607	0.0509842	-0.0351401
CXCL14	-2.37082	0.946521	0.497028	0.42962	-2.87944	1.24679	-0.143493	0.411308	-1.53629	0.626905	0.450488	0.120855	-1.54522	0.5847	0.139756	-0.136172	-0.666036	0.170386	0.194105	-0.020412
AKAP12	0.223878	-0.493225	-0.345438	1.24371	0.0477148	-0.801122	-1.58817	1.81266	-0.194118	-0.293173	-0.0832056	1.05317	-0.16732	-0.299188	-0.67505	1.36694	-0.0350817	-0.243812	-0.460418	0.660811
CYTIP	0.661263	-0.582045	0.525587	0.281356	0.311023	-1.08123	0.477383	0.843138	0.572135	-0.490563	0.210485	0.414267	0.432005	-0.54288	0.500592	0.578831	0.287908	-0.233467	0.0334754	0.218341
TTI1	-0.547402	0.389772	-0.336985	-0.0529118	-0.503532	0.426309	-0.495409	0.0800366	-0.237508	0.185681	-0.217225	-0.0552302	-0.411092	0.431035	-0.548566	-0.28975	-0.191042	0.146355	-0.038264	-0.122405
PCLAF	0.498379	-0.0726296	-0.0358568	-0.475296	0.598135	0.0511719	0.215426	-0.562184	0.352383	-0.0666524	-0.00119359	-0.282329	0.270762	0.0626081	0.123408	-0.485923	0.150783	-0.00727077	0.139954	-0.140595
TM9SF4	-0.684692	0.356612	-0.132344	0.0882718	-0.594941	0.402861	-0.393966	0.11068	-0.516078	0.278434	-0.0891962	-0.00437284	-0.469203	0.372326	-0.324398	-0.254557	-0.206899	0.174276	-0.134291	-0.112323
RIMS3	0.517147	-0.462258	0.894987	-0.0894334	0.17598	-0.603786	1.12207	-0.00262647	0.498045	-0.301993	0.403987	-0.0819856	0.0177585	-0.184377	0.586862	0.0138913	0.156916	-0.200462	0.308767	0.0957768
DLGAP5	0.614653	-0.192081	0.0294919	-0.361633	0.516143	-0.0431034	0.174346	-0.373433	0.513439	-0.161043	-0.0472417	-0.221576	0.700196	-0.00992752	0.315761	-0.833943	0.353886	0.0124163	0.0209446	-0.224674
SPATA2	-0.677342	0.353803	-0.105757	0.0675169	-0.515694	0.382834	-0.215723	-0.0140447	-0.467854	0.216238	-0.0994788	0.0995808	-0.417261	0.355347	-0.183417	-0.361032	-0.241889	0.191288	-0.114072	-0.131991
CDK1	0.416525	0.0447495	-0.170555	-0.584291	0.344003	0.190134	0.0339886	-0.467675	0.330785	-0.00475665	-0.0912792	-0.365533	0.302023	0.16918	-0.0468533	-0.65262	0.335715	0.0888718	-0.108545	-0.278056
SEC24D	0.47068	-0.316377	0.207001	0.0513828	0.525824	-0.550072	0.1616	0.239281	0.252154	-0.129045	0.0262641	-0.00655962	0.548317	-0.273221	0.086077	0.111775	0.200885	-0.14576	-0.0357729	0.153311
ATP2C2	-0.293431	0.0782323	0.480495	-0.126894	-0.288118	0.203223	0.307707	-0.231239	-0.0292347	0.0672815	0.245398	-0.268973	-0.176558	0.120432	0.330606	-0.372424	-0.136208	0.0315331	0.34486	-0.152272
CDC25A	0.119208	0.129291	-0.0478134	-0.479909	0.148398	0.273889	0.0489521	-0.452231	0.285833	0.0299675	-0.102995	-0.390828	0.172227	0.217301	-0.0797359	-0.629619	0.0684372	0.0635467	0.0704227	-0.179647
CDC25C	0.120987	0.0505803	-0.192756	-0.173202	0.245216	0.184341	0.149072	-0.461158	0.088249	0.0816522	-0.212871	-0.209618	0.0833701	0.133603	0.0274696	-0.421666	0.0158447	0.0409925	0.0775098	-0.116585
NR1D2	0.0927394	0.0663507	-0.254696	-0.134068	-0.451191	0.13103	-0.287722	0.288432	-0.119529	0.0571238	-0.0328987	0.0246424	-0.596453	0.170093	-0.146886	0.227492	-0.061621	0.0587061	-0.125236	-0.00196277
PPP4R1	0.56909	-0.353968	0.30816	-0.0536429	0.506904	-0.407538	0.16334	0.0783678	0.593183	-0.357787	0.085591	0.111727	0.450131	-0.293561	0.183311	0.180346	0.179775	-0.0910561	-0.014387	0.0621213

## Sheet: Table S6
PDO sample	IC50 (uM)
	5-FU	CPT11	Oxaliplatin
CRC1	0.7971	1.175	19.33
LM1	0.6087	1.422	19.92
CRC2	1.185	0.7517	14.79
LM2	2.285	1.117	14.54
CRC3	30.46	8.805	63.79
LM3	34.42	0.7507	13.96
CRC4	4.408	2.867	9.081
LM4	0.9708	1.853	10
CRC5	8.115	4.424	48.23
LM5	1.116	2.271	25.17
CRC6	5.143	8.757	37.76
LM6	8.054	8.698	41.24
CRC7	32.75	19.02	63.06
LM7	34.61	22.57	85.61
CRC8	10.49	5.385	39.3
LM8	14.31	2.852	60.75
CRC9	13.14	8.226	47.22
LM9	14.25	7.087	59.59
CRC10	38.66	25.93	74.83
LM10	82.28	43.46	80.57
CRC11	2.884	1.851	60.3
LM11	3.845	3.557	47.42
CRC12	1.194	0.7556	15.72
LM12	3.299	0.5608	23.72
CRC13	0.3582	2.101	13.16
LM13	0.4726	2.755	13.95
CRC14	2.106	4.912	87.89
LM14	3.264	7.265	68.97
CRC15	7.139	3.5	37.24
LM15	4.002	4.083	27.41
CRC16	8.1	4.537	34.16
LM16	4.98	4.117	36.96
CRC17	46.81	18.57	89.68
LM17	44.03	40.45	101.3
CRC18	0.8403	0.622	38.28
LM18	3.124	2.033	36.68
CRC19	6.485	5.582	14.31
LM19	21.51	14.28	16.62
CRC20	12.92	5.918	23.16
LM20	11.37	6.903	16.98
CRC21	28.5	17.83	70.52
LM21	19.29	21.1	52.61
CRC22	9.096	4.776	29.84
LM22	8.303	4.778	23.1
CRC23	6.027	4.243	47.29
LM23	6.455	4.219	45.34
CRC24	11.99	3.22	52.72
LM24	8.893	3.478	40.47
CRC25	8.213	4.801	39.6
LM25	8.313	5.201	32.07

## Sheet: Table S7
Patient	Regimen	Treatment Response	IC50 (FOLFOX or FOLFIRI, uM)	PFS (mon)	Status
P2	FOLFIRI	SD/PR	1.181	15.6	Progression
P3	FOLFOX	PD	30.83	3.1	Progression
P4	FOLFOX	SD/PR	1.041	11.3	Progression
P5	FOLFOX	SD/PR	1.268	30.2	No Progression
P6	FOLFOX	PD	7.465	6.5	Progression
P7	FOLFIRI	PD	33.91	3	Progression
P8	FOLFIRI	SD/PR	15.92	7.5	No Progression
P9	FOLFOX	PD	12.59	4.6	Progression
P10	FOLFIRI	PD	64.1	3.3	Progression
P11	FOLFOX	SD/PR	3.605	13.7	Progression
P12	FOLFOX	SD/PR	2.441	27.6	No Progression
P13	FOLFOX	SD/PR	0.4895	23.7	No Progression
P14	FOLFOX	SD/PR	2.32	24.2	No Progression
P15	FOLFIRI	SD/PR	3.048	22	No Progression
P16	FOLFIRI	SD/PR	3.055	18.6	No Progression
P17	FOLFIRI	PD	30.89	2.6	Progression
P18	FOLFOX	PD	2.254	7.1	Progression
P19	FOLFOX	PD	15.4	5.2	Progression
P21	FOLFIRI	PD	14.98	3.4	Progression
P22	FOLFIRI	PD	9.312	4.2	Progression
P23	FOLFOX	SD/PR	6.247	22.5	No Progression
P24	FOLFIRI	SD/PR	8.1	10.3	No Progression
P25	FOLFOX	SD/PR	7.895	15.8	No Progression
